# Supplementary material for: Using a Systems Approach to Explore the Mechanisms of Interaction Between Severe Covid-19 and Its Coronary Heart Disease Complications
Source: Front Cardiovasc Med. 2022 Feb 16;9:737592. doi: 10.3389/fcvm.2022.737592 (PMC8888693; doi:10.3389/fcvm.2022.737592)
Supplement: Supplementary file 1 [file Data_Sheet_1.xlsx]

## Sheet: Clinical trials all studies_d01
	Hallmark
	Inflammation	184
	Hypercoagulability	89
	Diabetes	58
	Hypertension	52
	Hypercholesterolaemia	11
		394
		325
		69
	Status	Hallmark	Nr of studies	Title of study	Key words	Drug / treatment	NCT number
	Hypercholesterolaemia		11	https://clinicaltrials.gov/ct2/results?cond=covid-19&term=treat+cholesterol&cntry=&state=&city=&dist=&Search=Search
	Not yet recruiting	Hypercholesterolaemia	1	Combination Therapies to Reduce Carriage of SARS-Cov-2 and Improve Outcome of COVID-19 in Ivory Coast: a Phase Randomized IIb Trial	COVID-19	Drug: Lopinavir/Ritonavir 200 MG-50 MG Oral Tablet	NCT04466241
					COVID-19 Drug Treatment	Drug: Telmisartan 40Mg Oral Tablet
					Severe Acute Respiratory Syndrome	Drug: Atorvastatin 20 Mg Oral Tablet
	Recruiting	Hypercholesterolaemia	2	PATCH 2&3:Prevention & Treatment of COVID-19 (Severe Acute Respiratory Syndrome Coronavirus 2) With Hydroxychloroquine	Coronavirus	Drug: Group A HCQ	NCT04353037
					Corona Virus Infection	Drug: Group B Control
	Not yet recruiting	Hypercholesterolaemia	3	Estrogen Therapy in Non-severe COVID-19 Patients	Covid-19	Drug: Estrogen Therapy	NCT04539626
	Not yet recruiting	Hypercholesterolaemia	4	Assessment the Activity Value of Isotretinoin (13- Cis-Retinoic Acid ) in the Treatment of COVID-19 (Randomized)	COVID19	Drug: Drug Isotretinoin (13 cis retinoic acid ) capsules+standard treatment	NCT04353180
						Drug: Isotretinoin(Aerosolized 13 cis retinoic acid) +standard treatment
						Drug: Standard treatment
	Not yet recruiting	Hypercholesterolaemia	5	Study of Isoquercetin (IQC-950AN) Plus Standard of Care Versus Standard of Care Only for the Treatment of COVID-19	COVID-19	Drug: Isoquercetin (IQC-950AN)	NCT04536090
	Recruiting	Hypercholesterolaemia	6	Microbiota in COVID-19 Patients for Future Therapeutic and Preventive Approaches	Corona Virus Infection	Diagnostic Test: Sampling (EDTA blood, pharyngeal and nose swabs, bronchoalveolar lavage ,urine)	NCT04410263
					ARDS
					Coinfection
	Completed	Hypercholesterolaemia	7	Short-term Impact of COVID-19 Lockdown on Metabolic Control of Type 2 Diabetes	Type 2 Diabetes	Other: antidiabetic treatment	NCT04501991
					Metabolic Control
	Recruiting	Hypercholesterolaemia	8	Tocilizumab Treatment in Patients With COVID-19	Sars-CoV2	Drug: Tocilizumab	NCT04363853
	Recruiting	Hypercholesterolaemia	9	HDL Target of CoViD19 ? Analysis on the Caregivers of the Reunion University Hospital	SARS-CoV Infection	Other: research specific blood sample	NCT04384705
	Not yet recruiting	Hypercholesterolaemia	10	Effect of a Nss to Reduce Complications in Patients With Covid-19 and Comorbidities in Stage III	Covid19	Dietary Supplement: Nutritional support system (NSS)	NCT04507867
					Diabetes Mellitus	Other: Control
					Hypertension
					Obesity
	Not yet recruiting	Hypercholesterolaemia	11	PREPARE-IT. Prevention of COVID19 With EPA in Healthcare Providers at Risk - Intervention Trial	COVID19	Drug: Icosapent ethyl (IPE)	NCT04460651
						Drug: Placebo
	Hypertension		52	https://clinicaltrials.gov/ct2/results?cond=covid-19&term=treat+hypertension&cntry=&state=&city=&dist=&Search=Search
	Not yet recruiting	Hypertension	1	Renin-Angiotensin-Aldosterone System Inhibitors, Hypertension, and COVID-19	COVID-19		NCT04374695
	Withdrawn	Hypertension	2	Prognositc Factors in COVID-19 Patients Complicated With Hypertension	2019-nCoV		NCT04272710
	Recruiting	Hypertension	3	The Prevalence of Pulmonary Hypertension in Patients With COVID-19.	Hypertension, Pulmonary		NCT04459364
					Right Ventricular Overload
					COVID
	Not yet recruiting	Hypertension	4	Isotretinoin in Treatment of COVID-19	COVID-19	Drug: Isotretinoin Only Product in Oral Dose Form	NCT04361422
	Completed	Hypertension	5	Hypertension in Patients Hospitalized With COVID-19	COVID-19		NCT04318301
					Hypertension
	Not yet recruiting	Hypertension	6	Camostat and Artemisia Annua vs Placebo in COVID-19 Outpatients	Covid19	Drug: Camostat Mesilate	NCT04530617
					Diabetes	Drug: Artemisia Annua Leaf
					Hypertension
					Obesity
	Recruiting	Hypertension	7	Renin-Angiotensin System Inhibitors and COVID-19	COVID-19		NCT04331574
					Hypertension
					Cardiovascular Diseases
	Recruiting	Hypertension	8	Optimizing Outcomes With Physical Therapy Treatment for IndividuALs Surviving an ICU Admission for Covid-19	Covid-19	Other: ICU Recovery + Physical Therapy	NCT04412330
					Critical Illness
					Post Intensive Care Unit Syndrome
					Muscle Weakness
	Not yet recruiting	Hypertension	9	Combination Therapy With Isotretinoin and Tamoxifen Expected to Provide Complete Protection Against Severe Acute Respiratory Syndrome Coronavirus	COVID-19	Drug: Drug: Isotretinoin plus Tamoxifen	NCT04389580
						Drug: Aerosolized Isotretinoin plus Tamoxifen
	Not yet recruiting	Hypertension	10	Combination With All-trans Retinoic Acid and Isotretinoin as A Novel Treatment for Inducing Neutralizing Antibodies in COVID-19 Infected Patients Better Than Vaccine: An Innovative Treatment	COVID-19	Drug: Aerosolized 13 cis retinoic acid	NCT04396067
						Drug: Aerosolized All trans retinoic acid
						Other: Placebo
	Suspended	Hypertension	11	Coronavirus (COVID-19) ACEi/ARB Investigation	Hypertension	Drug: Thiazide or Thiazide-like diuretics	NCT04330300
					COVID-19	Drug: Calcium Channel Blockers
						Drug: ACE inhibitor
						Drug: Angiotensin receptor blocker
	Not yet recruiting	Hypertension	12	Combination of Recombinant Bacterial ACE2 Receptors -Like Enzyme of B38-CAP and Isotretinoin Could be Promising COVID-19 Infection- and Lung Injury Preventing Drug Better Than Recombinant Human ACE2	COVID	Combination Product: Recombinant Bacterial ACE2 receptors -like enzyme of B38-CAP (rbACE2) plus Aerosolized 13 cis retinoic acid	NCT04382950
	Recruiting	Hypertension	13	The Study of Quadruple Therapy Zinc, Quercetin, Bromelain and Vitamin C on the Clinical Outcomes of Patients Infected With COVID-19	Covid-19	Drug: Quercetin	NCT04468139
						Dietary Supplement: bromelain
						Drug: Zinc
						Drug: Vitamin C
	Not yet recruiting	Hypertension	14	Assessment of Mortality Rates in SARS-CoV-2 Infected Populations Treated With Repurposed Medications	COVID		NCT04432350
					Drug Effect
					Drug Interaction
					Risk Reduction
	Completed	Hypertension	15	Suloexide in the Treatment of Early Stages of COVID-19	Covid19	Drug: Sulodexide	NCT04483830
						Drug: Placebo
	Recruiting	Hypertension	16	Switch of Renin-Angiotensin System Inhibitors in Patients With Covid-19	Covid19	Drug: Renin-angiotensin system inhibitors	NCT04493359
					Angiotensin II Receptor Antagonist Adverse Reaction
	Recruiting	Hypertension	17	Early transfusIon of Convalescent Plasma in Elderly COVID-19 Patients. to Prevent Disease Progression.	Coronavirus Disease 2019 )COVID-19)	Biological: COVID-19 Convalescent Plasma	NCT04374526
	Recruiting	Hypertension	18	Effects of Discontinuing Renin-angiotensin System Inhibitors in Patients With COVID-19	Covid-19	Other: Discontinuation of ACEi/ARB	NCT04351581
						Other: Continuation of ACEi/ARB
	Active, not recruiting	Hypertension	19	Cardiovascular Risk Factors and Severe COVID-19. A Nationwide Registry-based Case-Control Study	COVID-19	Other: Hypertension	NCT04426084
						Other: Diabetes type 2
						Other: Obesity
						(and 2 more...)
	Recruiting	Hypertension	20	Efficacy of Hydroxychloroquine, Telmisartan and Azithromycin on the Survival of Hospitalized Elderly Patients With COVID-19	COVID-19 Infection	Drug: Hydroxychloroquine	NCT04359953
						Drug: Azithromycin
						Drug: Telmisartan
	Recruiting	Hypertension	21	Safety and Efficacy of AT-527 in Subjects With Moderate Coronavirus Disease (COVID-19)	COVID-19	Drug: AT-527	NCT04396106
						Other: Placebo
	Recruiting	Hypertension	22	Anti-il6 Treatment of Serious COVID-19 Disease With Threatening Respiratory Failure	Corona Virus Disease	Drug: RoActemra iv	NCT04322773
						Drug: RoActemra sc
						Drug: Kevzara sc
						Other: Standard medical care
	Recruiting	Hypertension	23	mulTi-Arm Therapeutic Study in Pre-ICu Patients Admitted With Covid-19 - Experimental Drugs and Mechanisms	COVID-19	Drug: EDP1815	NCT04393246
						Drug: Dapagliflozin
						Drug: Ambrisentan
						Other: Standard of care
	Recruiting	Hypertension	24	COVID-19 Blood Pressure Endothelium Interaction Study (OBELIX)	COVID	Diagnostic Test: ABPM	NCT04409847
					Hypertension	Diagnostic Test: ECG
						Diagnostic Test: FMD
	Enrolling by invitation	Hypertension	25	Elimination or Prolongation of ACE Inhibitors and ARB in Coronavirus Disease 2019	COVID-19	Other: Discontinuation of ARB/ACEI	NCT04338009
						Other: Continuation of ARB/ACEI
	Completed	Hypertension	26	Prognostic Factors Keeping Track for COVID-19 Pneumonia	Pneumonia, Viral		NCT04324684
					Hypertension
					Diabetes Mellitus
	Recruiting	Hypertension	27	Integrated Distance Management Strategy for Patients With Cardiovascular Diseases in the Context of COVID-19	Angina Pectoris	Other: Tele-medicine platform	NCT04325867
					Acute Coronary Syndrome
					Coronary Syndrome
	Not yet recruiting	Hypertension	28	The McGill RAAS-COVID-19 Trial	COVID-19	Other: Temporarily holding the RAAS inhibitor [intervention]	NCT04508985
					Cardiovascular Diseases	Other: RAAS inhibitor [continued standard of care]
	Completed	Hypertension	29	Prognosis of Coronavirus Disease 2019 (COVID-19) Patients Receiving Receiving Antihypertensives	COVID-19	Drug: Angiotensin-Converting Enzyme Inhibitors (ACE-I) and Angiotensin II Receptor Blockers (ARB)	NCT04357535
	Enrolling by invitation	Hypertension	30	FEnofibRate as a Metabolic INtervention for COVID-19	Covid19	Other: Fenofibrate	NCT04517396
						Other: Placebo
						Other: Usual care
	Not yet recruiting	Hypertension	31	Recombinant Bacterial ACE2 Receptors -Like Enzyme of B38-CAP Could be Promising COVID-19 Infection- and Lung Injury Preventing Drug Better Than Recombinant Human ACE2	COVID-19	Drug: Recombinant Bacterial ACE2 receptors -like enzyme of B38-CAP (rbACE2)	NCT04375046
	Not yet recruiting	Hypertension	32	Effect of a Nss to Reduce Complications in Patients With Covid-19 and Comorbidities in Stage III	Covid19	Dietary Supplement: Nutritional support system (NSS)	NCT04507867
					Diabetes Mellitus	Other: Control
					Hypertension
					Obesity
	Not yet recruiting	Hypertension	33	Efficacy of Intravenous Almitrine in Reducing the Need for Mechanical Ventilation in Patients With Hypoxemic Acute Respiratory Failure Due to Covid-19-related Pneumonia	Covid 19	Drug: Almitrine	NCT04357457
					Hypoxemic Respiratory Failure	Drug: Placebo
	Completed	Hypertension	34	COVID-19 in the Swedish ICU-cohort: Risk Factors of Critical Care Admission and Intensive Care Mortality	COVID-19	Other: COVID-19 and Intensive Care	NCT04390074
					Critical Illness
	Recruiting	Hypertension	35	Inhaled Nitric Oxide for Preventing Progression in COVID-19	COVID-19	Drug: Nitric Oxide	NCT04388683
	Active, not recruiting	Hypertension	36	ACEI or ARB and COVID-19 Severity and Mortality in US Veterans	Hypertension	Drug: ACEI/ARB	NCT04467931
					COVID	Drug: Non-ACEI/ARB
						Drug: ACEI
						Drug: ARB
	Recruiting	Hypertension	37	hCT-MSCs for COVID19 ARDS	COVID	Biological: human cord tissue mesenchymal stromal cells	NCT04399889
					Corona Virus Infection
					COVID19
	Not yet recruiting	Hypertension	38	Nintedanib for the Treatment of SARS-Cov-2 Induced Pulmonary Fibrosis	SARS-Cov-2 Induced Pulmonary Fibrosis	Drug: Nintedanib 150 MG [Ofev]	NCT04541680
						Other: Placebo
	Recruiting	Hypertension	39	Joint Use of Electrocardiogram and Transthoracic Echocardiography With Other Clinico-biological Parameters in an Observational Study to Monitor Cardio-vascular Events and Predict Outcomes in Patients Diagnosed With COVID-19	COVID-19	Diagnostic Test: Electrocardiogram, transthoracic echocardiography and clinico-biological parameters in routine care	NCT04320017
					Myocardial Injury
					Myocarditis
	Not yet recruiting	Hypertension	40	VITACOV: Vitamin D Polymorphisms and Severity of COVID-19 Infection	COVID-19	Other: Exposure	NCT04370808
	Recruiting	Hypertension	41	COVID-19 in PID Survey	Primary Immune Deficiency		NCT04459689
					COVID
	Recruiting	Hypertension	42	Covid-19 and Diabetes in West of Algeria	Coronavirus Infections	Drug: MANAGEMENT OF COVID-19	NCT04412746
					Diabetes Mellitus
					Prevalence
	Recruiting	Hypertension	43	European/Euro-ELSO Survey on Adult and Neonatal/ Pediatric COVID-19 Patients in ECMO	COVID		NCT04366921
					SARS-CoV-2
					ARDS, Human
	Not yet recruiting	Hypertension	44	Therapeutic Use of Convalescent Plasma in the Treatment of Patients With Moderate to Severe COVID-19	COVID-19	Biological: COVID-19 convalescent plasma (CCP) plus standard of care (SOC)	NCT04516811
					SARS-CoV-2 Infection	Biological: Standard of care (SOC) plus placebo
					Severe Acute Respiratory Syndrome Coronavirus 2
	Recruiting	Hypertension	45	Immune Biomarkers of Outcome From COVID-19	COVID-19	Diagnostic Test: Peripheral blood sampling	NCT04436484
	Not yet recruiting	Hypertension	46	Impact of COVID-19 on the Benefit of Cardiac Rehabilitation	Heart Failure		NCT04513964
					Covid19
	Recruiting	Hypertension	47	Prevention of Severe Covid-19 in Infected Elderly by Early Administration of Convalescent Plasma With High-titers of Antibody Against SARS-CoV2	COVID	Biological: Convalescent Plasma	NCT04479163
						Other: Placebo
	Not yet recruiting	Hypertension	48	Prevalence of Critical Forms of CoVid-19 in Patients With Chronic Respiratory Disease	COVID	Other: no intervention	NCT04407169
	Recruiting	Hypertension	49	"COVID-19 and Diabetes Outcomes"	Coronavirus	Other: no interventional study	NCT04324736
					Diabetes
	Not yet recruiting	Hypertension	50	Registry of the Evolution of Diagnosed and/or Hospitalized Patients for Pulmonary Embolism During the Covid-19 Pandemic	Pulmonary Embolism	Diagnostic Test: Serology test for COVID-19	NCT04465656
	Not yet recruiting	Hypertension	51	OUR Stress/ Emotion Management for Black/African American Women With Hypertension	Stress, Psychological	Behavioral: Stress and emotion management	NCT04526145
	Recruiting	Hypertension	52	Pharmacokinetics, Pharmacodynamics, and Safety Profile of Understudied Drugs Administered to Children Per Standard of Care (POPS)	Coronavirus Infection (COVID-19)	Drug: The POP02 study is collecting bodily fluid samples (i.e., whole blood, effluent samples) of children prescribed the following drugs of interest per standard of care:	NCT04278404
					Pulmonary Arterial Hypertension
					Urinary Tract Infections in Children
	Diabetes		58	https://clinicaltrials.gov/ct2/results?cond=covid-19&term=treat+diabetes&cntry=&state=&city=&dist=&Search=Search
	Not yet recruiting	Diabetes	1	Clinical Trial of Pioglitazone Treatment in Patients With Type 2 Diabetes Mellitus and Covid-19	Type 2 Diabetes	Drug: Pioglitazone 30 mg	NCT04535700
						Other: standard of care
	Not yet recruiting	Diabetes	2	The Effect of Sitagliptin Treatment in COVID-19 Positive Diabetic Patients	Covid19	Drug: Sitagliptin	NCT04365517
					Diabetes Mellitus, Type 2
					CKD
	Not yet recruiting	Diabetes	3	NBT-NM108 as an Early Treatment of Suspected or Confirmed COVID-19 in Patients With Prediabetes or Type 2 Diabetes	Suspected or Confirmed COVID-19	Drug: NBT-NM108	NCT04540406
						Other: Usual Care Only
	Not yet recruiting	Diabetes	4	Canakinumab in Patients With COVID-19 and Type 2 Diabetes	Coronavirus Infection	Drug: Canakinumab	NCT04510493
					Diabetes Mellitus, Type 2	Drug: Placebo
	Completed	Diabetes	5	Sitagliptin Treatment in Diabetic COVID-19 Positive Patients	Covid19	Drug: Retrospective case-control analysis	NCT04382794
	Completed	Diabetes	6	Short-term Impact of COVID-19 Lockdown on Metabolic Control of Type 2 Diabetes	Type 2 Diabetes	Other: antidiabetic treatment	NCT04501991
					Metabolic Control
	Not yet recruiting	Diabetes	7	Isotretinoin in Treatment of COVID-19	COVID-19	Drug: Isotretinoin Only Product in Oral Dose Form	NCT04361422
	Recruiting	Diabetes	8	Cardiovascular Effects of COVID-19	COVID-19	Drug: AT-001	NCT04365699
	Enrolling by invitation	Diabetes	9	Impact of Tele-interventions During the COVID-19 Pandemic in Patients With Diabetes Mellitus	COVID	Behavioral: Tele-interventions related to diabetes management and mental well-being	NCT04344210
					Diabetes Mellitus, Type 2
					Diabetes Mellitus, Type 1
	Not yet recruiting	Diabetes	10	Combination Therapy With Isotretinoin and Tamoxifen Expected to Provide Complete Protection Against Severe Acute Respiratory Syndrome Coronavirus	COVID-19	Drug: Drug: Isotretinoin plus Tamoxifen	NCT04389580
						Drug: Aerosolized Isotretinoin plus Tamoxifen
	Not yet recruiting	Diabetes	11	Combination With All-trans Retinoic Acid and Isotretinoin as A Novel Treatment for Inducing Neutralizing Antibodies in COVID-19 Infected Patients Better Than Vaccine: An Innovative Treatment	COVID-19	Drug: Aerosolized 13 cis retinoic acid	NCT04396067
						Drug: Aerosolized All trans retinoic acid
						Other: Placebo
	Recruiting	Diabetes	12	Covid-19 and Diabetes in West of Algeria	Coronavirus Infections	Drug: MANAGEMENT OF COVID-19	NCT04412746
					Diabetes Mellitus
					Prevalence
					(and 3 more...)
	Not yet recruiting	Diabetes	13	Camostat and Artemisia Annua vs Placebo in COVID-19 Outpatients	Covid19	Drug: Camostat Mesilate	NCT04530617
					Diabetes	Drug: Artemisia Annua Leaf
					Hypertension
					Obesity
	Not yet recruiting	Diabetes	14	Stem Cell Educator Therapy Treat the Viral Inflammation in COVID-19	Severe Acute Respiratory Syndrome (SARS) Pneumonia	Combination Product: Stem Cell Educator-Treated Mononuclear Cells Apheresis	NCT04299152
	Recruiting	Diabetes	15	Collateral Damage From the COVID-19 Pandemic Observed in Patients Treated With Intravitreal Injections (IVT) of Anti-angiogenic Agents	Age Related Macular Degeneration	Procedure: Questionnaire	NCT04395859
					Diabetic Macular Edema	Other: Data collection up to 1 year
					Retinal Vein Occlusion
	Recruiting	Diabetes	16	The Study of Quadruple Therapy Zinc, Quercetin, Bromelain and Vitamin C on the Clinical Outcomes of Patients Infected With COVID-19	Covid-19	Drug: Quercetin	NCT04468139
						Dietary Supplement: bromelain
						Drug: Zinc
						Drug: Vitamin C
	Not yet recruiting	Diabetes	17	Assessment of Mortality Rates in SARS-CoV-2 Infected Populations Treated With Repurposed Medications	COVID		NCT04432350
					Drug Effect
					Drug Interaction
					Risk Reduction
	Not yet recruiting	Diabetes	18	Hydroxychloroquine or Diltiazem-Niclosamide for the Treatment of COVID-19	Sars-CoV2	Other: Standard of care (SOC)	NCT04372082
						Drug: Hydroxychloroquine
						Drug: Association of diltiazem and niclosamide
	Recruiting	Diabetes	19	"COVID-19 and Diabetes Outcomes"	Coronavirus	Other: no interventional study	NCT04324736
					Diabetes
	Completed	Diabetes	20	Suloexide in the Treatment of Early Stages of COVID-19	Covid19	Drug: Sulodexide	NCT04483830
						Drug: Placebo
	Recruiting	Diabetes	21	Remote Continues Glucose Monitoring During the COVID-19 Pandemic in Quarantined Hospitalized Patients	Diabetes	Device: Dexcom G6	NCT04430608
					Covid-19
					Infection
	Not yet recruiting	Diabetes	22	Effects of DPP4 Inhibition on COVID-19	Coronavirus Infection	Drug: Linagliptin	NCT04341935
					Type 2 Diabetes	Drug: Insulin regimen
	Completed	Diabetes	23	COVID-19 in the Swedish ICU-cohort: Risk Factors of Critical Care Admission and Intensive Care Mortality	COVID-19	Other: COVID-19 and Intensive Care	NCT04390074
					Critical Illness
	Active, not recruiting	Diabetes	24	Use of UC-MSCs for COVID-19 Patients	Corona Virus Infection	Biological: Umbilical Cord Mesenchymal Stem Cells + Heparin along with best supportive care.	NCT04355728
					ARDS	Other: Vehicle + Heparin along with best supportive care
					ARDS, Human
					(and 2 more...)
	Not yet recruiting	Diabetes	25	Renin-Angiotensin-Aldosterone System Inhibitors, Hypertension, and COVID-19	COVID-19		NCT04374695
	Recruiting	Diabetes	26	Early transfusIon of Convalescent Plasma in Elderly COVID-19 Patients. to Prevent Disease Progression.	Coronavirus Disease 2019 )COVID-19)	Biological: COVID-19 Convalescent Plasma	NCT04374526
	Not yet recruiting	Diabetes	27	Early Prophylactic Low-molecular-weight Heparin (LMWH) in Symptomatic COVID-19 Positive Patients	COVID-19	Drug: Enoxaparin	NCT04492254
	Recruiting	Diabetes	28	Assessing the Impact of the COVID-19 Lockdown on Metabolic Control and Access to Health Care in Patients With Diabetes	Diabetes Mellitus	Other: no intervention	NCT04485351
					Coronavirus Infection
					Metabolic Disease
					Glucose Metabolism Disorders
	Recruiting	Diabetes	29	Effects of Discontinuing Renin-angiotensin System Inhibitors in Patients With COVID-19	Covid-19	Other: Discontinuation of ACEi/ARB	NCT04351581
						Other: Continuation of ACEi/ARB
	Not yet recruiting	Diabetes	30	AZD1656 in Diabetic Patients Hospitalised With Suspected or Confirmed COVID-19	Covid19	Drug: AZD1656	NCT04516759
						Other: Placebo
	Active, not recruiting	Diabetes	31	Cardiovascular Risk Factors and Severe COVID-19. A Nationwide Registry-based Case-Control Study	COVID-19	Other: Hypertension	NCT04426084
						Other: Diabetes type 2
						Other: Obesity
						(and 2 more...)
	Enrolling by invitation	Diabetes	32	Efficacy and Safety of Ivermectin and Doxycycline in Combination or IVE Alone in Patients With COVID-19 Infection.	COVID-19 Patients	Drug: Ivermectin + Doxycycline + Placebo	NCT04407130
						Drug: Ivermectin + Placebo
						Drug: Placebo
	Recruiting	Diabetes	33	Efficacy of Hydroxychloroquine, Telmisartan and Azithromycin on the Survival of Hospitalized Elderly Patients With COVID-19	COVID-19 Infection	Drug: Hydroxychloroquine	NCT04359953
						Drug: Azithromycin
						Drug: Telmisartan
	Recruiting	Diabetes	34	mulTi-Arm Therapeutic Study in Pre-ICu Patients Admitted With Covid-19 - Experimental Drugs and Mechanisms	COVID-19	Drug: EDP1815	NCT04393246
						Drug: Dapagliflozin
						Drug: Ambrisentan
						Other: Standard of care
	Recruiting	Diabetes	35	Safety and Efficacy of AT-527 in Subjects With Moderate Coronavirus Disease (COVID-19)	COVID-19	Drug: AT-527	NCT04396106
						Other: Placebo
	Not yet recruiting	Diabetes	36	Efficacy and Safety of Dipeptidyl Peptidase-4 Inhibitors in Diabetic Patients With Established COVID-19	COVID 19	Drug: Linagliptin 5 MG	NCT04371978
					Coronavirus
					Diabetes Mellitus, Type 2
					(and 12 more...)
	Completed	Diabetes	37	Prognostic Factors Keeping Track for COVID-19 Pneumonia	Pneumonia, Viral		NCT04324684
					Hypertension
					Diabetes Mellitus
					(and 3 more...)
	Completed	Diabetes	38	A Single-center Retrospective Study to Find Prediction Factors Related to Mortality of COVID-19 Patients.	COVID-19		NCT04365634
	Recruiting	Diabetes	39	Corticosteroids During Covid-19 Viral Pneumonia Related to SARS-Cov-2 Infection	Viral Pneumonia Human Coronavirus	Drug: Prednisone	NCT04344288
					COVID-19	Other: Control group
	Not yet recruiting	Diabetes	40	Long-term Use of Drugs That Could Prevent the Risk of Serious COVID-19 Infections or Make it Worse	AMD, ACEi's/ARB Prevent/Worsen Risk of COVID-19 Infection	Other: - Synthetic anti-malarial drugs	NCT04356417
	Enrolling by invitation	Diabetes	41	FEnofibRate as a Metabolic INtervention for COVID-19	Covid19	Other: Fenofibrate	NCT04517396
						Other: Placebo
						Other: Usual care
	Recruiting	Diabetes	42	Nitric Oxide Releasing Solutions to Prevent and Treat Mild/Moderate COVID-19 Infection	Corona Virus Infection	Drug: NORS (Nitric Oxide Releasing Solution)	NCT04337918
	Recruiting	Diabetes	43	GlitazOne Treatment for Coronavirus HypoxiA, a Safety and Tolerability Open Label With Matching Cohort Pilot Study	Coronavirus Infection	Drug: Pioglitazone	NCT04473274
					Diabetes
	Recruiting	Diabetes	44	Dipeptidyl Peptidase-4 Inhibitor (DPP4i) for the Control of Hyperglycemia in Patients With COVID-19	Hyperglycemia	Drug: Linagliptin tablet	NCT04542213
					Covid19	Drug: Insulin
	Recruiting	Diabetes	45	Safety and Efficacy of Viusid and Asbrip in Hospitalized Patients Infected by SARS-Cov-2 With COVID-19	Covid-19	Dietary Supplement: Viusid and Asbrip	NCT04407182
					Sars-CoV2
					Diabete Mellitus
					(and 4 more...)
	Not yet recruiting	Diabetes	46	COMPASS Study: an Online Cognitive-behavioural Therapy (CBT) Program Treating Anxiety and Low Mood in Long-term Conditions During the COVID-19 Pandemic	Treatment of Illness-related Distress in Physical LTCs	Behavioral: COMPASS	NCT04535778
						Behavioral: Standard charity resources
	Recruiting	Diabetes	47	Joint Use of Electrocardiogram and Transthoracic Echocardiography With Other Clinico-biological Parameters in an Observational Study to Monitor Cardio-vascular Events and Predict Outcomes in Patients Diagnosed With COVID-19	COVID-19	Diagnostic Test: Electrocardiogram, transthoracic echocardiography and clinico-biological parameters in routine care	NCT04320017
					Myocardial Injury
					Myocarditis
	Not yet recruiting	Diabetes	48	TOFAcitinib Plus Hydroxycloroquine vs Hydroxycloroquine in Patients With COVID-19 Interstitial Pneumonia	Pneumonitis, Interstitial	Drug: Tofacitinib	NCT04390061
					COVID-19	Drug: Hydroxychloroquine
	Withdrawn	Diabetes	49	Tocilizumab for the Treatment of Cytokine Release Syndrome in Patients With COVID-19 (SARS-CoV-2 Infection)	Cerebrovascular Accident	Other: Best Practice	NCT04361552
					Chronic Obstructive Pulmonary Disease	Biological: Tocilizumab
					Chronic Renal Failure
					(and 4 more...)
	Not yet recruiting	Diabetes	50	Effect of a Nss to Reduce Complications in Patients With Covid-19 and Comorbidities in Stage III	Covid19	Dietary Supplement: Nutritional support system (NSS)	NCT04507867
					Diabetes Mellitus	Other: Control
					Hypertension
					Obesity
	Recruiting	Diabetes	51	COVID-19 in PID Survey	Primary Immune Deficiency		NCT04459689
					COVID
	Recruiting	Diabetes	52	European/Euro-ELSO Survey on Adult and Neonatal/ Pediatric COVID-19 Patients in ECMO	COVID		NCT04366921
					SARS-CoV-2
					ARDS, Human
					(and 4 more...)
	Not yet recruiting	Diabetes	53	Therapeutic Use of Convalescent Plasma in the Treatment of Patients With Moderate to Severe COVID-19	COVID-19	Biological: COVID-19 convalescent plasma (CCP) plus standard of care (SOC)	NCT04516811
					SARS-CoV-2 Infection	Biological: Standard of care (SOC) plus placebo
					Severe Acute Respiratory Syndrome Coronavirus 2
	Recruiting	Diabetes	54	COVID-19 Blood Pressure Endothelium Interaction Study (OBELIX)	COVID	Diagnostic Test: ABPM	NCT04409847
					Hypertension	Diagnostic Test: ECG
						Diagnostic Test: FMD
						(and 2 more...)
	Recruiting	Diabetes	55	Glycaemia and Cardiac Function in Patients With COVID-19	Diabetes Mellitus	Other: Glycaemic levels	NCT04410718
					Diabetes Mellitus, Type 2
					Diabetes Mellitus, Type 1
					COVID
	Not yet recruiting	Diabetes	56	Multicentric Registry of Patients With Acute Leukemia Infected by COVID-19	Acute Myeloblastic Leukemia		NCT04452604
					Acute Lymphoblastic Leukemia
					SARS-CoV-2
	Recruiting	Diabetes	57	COVID-19 Patients Characterization, Biobank, Treatment Response and Outcome Predictor	Coronavirus Infections	Other: Observational Study	NCT04318366
	Completed	Diabetes	58	A Pilot Clinical Study on Inhalation of Mesenchymal Stem Cells Exosomes Treating Severe Novel Coronavirus Pneumonia	Coronavirus	Biological: MSCs-derived exosomes	NCT04276987
	Hypercoagulability		89	https://clinicaltrials.gov/ct2/results?cond=covid-19&term=treat+coagulation&cntry=&state=&city=&dist=&Search=Search
	Recruiting	Hypercoagulability	1	Coagulopathy of COVID-19: A Pragmatic Randomized Controlled Trial of Therapeutic Anticoagulation Versus Standard Care	COVID-19	Drug: Therapeutic Anticoagulation	NCT04362085
	Not yet recruiting	Hypercoagulability	2	Safety and Efficacy of Therapeutic Anticoagulation on Clinical Outcomes in Hospitalized Patients With COVID-19	Cardiovascular Diseases	Drug: Enoxaparin	NCT04377997
					COVID-19
	Recruiting	Hypercoagulability	3	Extracorporeal Blood Purification as a Treatment Modality for COVID-19	Covid19	Device: Extracorporeal blood purification using the oXiris® (AN69ST) hemofilter	NCT04478539
	Recruiting	Hypercoagulability	4	Preventing COVID-19 Complications With Low- and High-dose Anticoagulation	COVID	Drug: Enoxaparin	NCT04345848
					Sars-CoV2
	Enrolling by invitation	Hypercoagulability	5	Therapeutic Plasma Exchange for COVID-19-associated Hyperviscosity	COVID-19	Biological: Therapeutic plasma exchange (TPE)	NCT04441996
						Other: Standard of care
	Not yet recruiting	Hypercoagulability	6	Effectiveness and Safety of Medical Treatment for SARS-CoV-2 (COVID-19) in Colombia	COVID-19	Drug: Hydroxychloroquine	NCT04359095
						Drug: Lopinavir / Ritonavir Pill
						Drug: Azithromycin
						Other: Standard treatment
	Not yet recruiting	Hypercoagulability	7	Clinical Efficacy of Nafamostat Mesylate for COVID-19 Pneumonia	Corona Virus Infection	Drug: Nafamostat Mesylate	NCT04418128
					COVID-19
	Not yet recruiting	Hypercoagulability	8	Therapeutic Plasmapheresis in Critically Ill Adult Patients With COVID-19 Confirmed Diagnosis	COVID-19	Biological: Convalescent plasma	NCT04480632
	Recruiting	Hypercoagulability	9	Antithrombotic Therapy to Ameliorate Complications of COVID-19 ( ATTACC )	COVID-19	Drug: Heparin	NCT04372589
					Pneumonia
	Recruiting	Hypercoagulability	10	Clinical Trial on the Efficacy and Safety of Bemiparin in Patients Hospitalized Because of COVID-19	Covid-19	Drug: Bemiparin	NCT04420299
	Recruiting	Hypercoagulability	11	Anticoagulation in Patients Suffering From COVID-19 Disease The ANTI-CO Trial	Anticoagulation in COVID-19 ARDS	Drug: Bivalirudin Injection	NCT04445935
						Drug: Standard treatment
	Recruiting	Hypercoagulability	12	Effect of a Combination of Treatment of Reginmune Capsule and Immunofree Tablets in the Treatment of Mild to Moderate COVID-19 Patients	Treatment of Covid-19 Virus Infection	Combination Product: Immunofree tablets and Reginmune capsule	NCT04494204
	Recruiting	Hypercoagulability	13	Effect of the Use of Anticoagulant Therapy During Hospitalization and Discharge in Patients With COVID-19 Infection	Covid19	Drug: Enoxaparin	NCT04508439
					Pneumonia
					Coagulation Disorder
					Pulmonary Embolism
	Enrolling by invitation	Hypercoagulability	14	Protective Effect of Aspirin on COVID-19 Patients	Novel Coronavirus Pneumonia	Drug: Aspirin 100mg	NCT04365309
					Aspirin
					Treatment
	Not yet recruiting	Hypercoagulability	15	CorONa Virus edoxabaN ColchicinE (CONVINCE) COVID-19	SARS-CoV Infection	Drug: Edoxaban Tablets	NCT04516941
					COVID-19	Drug: Colchicine Tablets
	Not yet recruiting	Hypercoagulability	16	Trial Evaluating Efficacy and Safety of Anticoagulation in Patients With COVID-19 Infection, Nested in the Corimmuno-19 Cohort	COVID19 Pneumonia	Drug: Tinzaparin or unfractionated heparin	NCT04344756
	Not yet recruiting	Hypercoagulability	17	Effect of Anticoagulation Therapy on Clinical Outcomes in COVID-19	COVID-19	Drug: Rivaroxaban	NCT04416048
						Other: Standard Of Care (SOC)
	Recruiting	Hypercoagulability	18	Plasma Adsorption in Patients With Confirmed COVID-19	Respiratory Failure	Device: Marker Therapeutics D2000 Cartridge (D2000) for use with the Spectra Optia® Apheresis System (Optia SPD Protocol)	NCT04358003
					ARDS
	Not yet recruiting	Hypercoagulability	19	A Study to Evaluate the Safety and Efficacy of Razuprotafib, a Novel Tie 2 Activator, in Hospitalized Subjects With Moderate to Severe Coronavirus Disease 2019 (COVID-19)	COVID-19	Drug: Razuprotafib Subcutaneous Solution	NCT04511650
					Acute Respiratory Distress Syndrome	Drug: Placebo Subcutaneous Solution
	Recruiting	Hypercoagulability	20	Trial of Open Label Dipyridamole- In Hospitalized Patients With COVID-19	COVID-19 Pneumonia	Drug: Dipyridamole	NCT04424901
					Vascular Complications
	Not yet recruiting	Hypercoagulability	21	High Versus Low LMWH Dosages in Hospitalized Patients With Severe COVID-19 Pneumonia and Coagulopathy	COVID	Drug: Enoxaparin	NCT04408235
					Pneumonia, Viral
					Coagulation Disorder
	Recruiting	Hypercoagulability	22	Covid-19: Possible Role of Neutrophil Extracellular Traps	Covid-19	Diagnostic Test: NETosis markers	NCT04412382
	Recruiting	Hypercoagulability	23	Flow Controlled Ventilation in ARDS Associated With COVID-19	ARDS Associated With COVID-19	Device: Flow controlled ventilation (Evone-ventilator)	NCT04399317
	Recruiting	Hypercoagulability	24	The Evaluation of Hemostasis in Hospitalized COVID-19 Patients	COVID-19	Diagnostic Test: Phlebotomy	NCT04493307
	Recruiting	Hypercoagulability	25	Registry of Seraph®-100 Microbind® Affinity Blood Filter for COVID-19 Under EUA	COVID-19	Device: Seraph®-100 Microbind® Affinity Blood Filter	NCT04413955
					SARS-CoV 2
	Recruiting	Hypercoagulability	26	Rapid Experimental Medicine for COVID-19	COVID-19	Drug: Nafamostat Mesilate	NCT04473053
						Drug: TD139
						Other: Standard care
	Recruiting	Hypercoagulability	27	A Clinical Trial of Mycobacterium w in Critically Ill COVID 19 Patients	COVID-19	Drug: Suspension of heat killed (autoclaved) Mycobacterium w	NCT04347174
						Drug: Standard therapy of COVID-19
	Recruiting	Hypercoagulability	28	Lanadelumab in Participants Hospitalized With COVID-19 Pneumonia	COVID-19 Pneumonia	Drug: Lanadelumab	NCT04460105
						Other: Placebo
	Recruiting	Hypercoagulability	29	Treatment and Prevention of Acute Lung Injury (ALI) in Patients With COVID-19 Infection	Acute Lung Injury	Drug: VIB7734	NCT04526912
						Drug: Placebo
	Not yet recruiting	Hypercoagulability	30	Convalescent Antibodies Infusion in COVID 19 Patients	Pneumonia, Viral	Biological: Anti-coronavirus antibodies (immunoglobulins) obtained with DFPP form convalescent patients	NCT04418531
					Corona Virus Infection
	Recruiting	Hypercoagulability	31	Pilot Clinical Trial of the Safety and Efficacy of Telmisartan for the Mitigation of Pulmonary and Cardiac Complications in COVID-19 Patients	COVID-19	Drug: Telmisartan 40mg	NCT04360551
						Drug: Placebo
	Recruiting	Hypercoagulability	32	Full Anticoagulation Versus Prophylaxis in COVID-19: COALIZAO ACTION Trial	Coronavirus Infection	Drug: Group 1: Rivaroxaban 20mg/d followed by enoxaparin/unfractionated heparin when needed	NCT04394377
						Drug: Group 2: control group with enoxaparin 40mg/d
	Recruiting	Hypercoagulability	33	Convalescent Plasma Therapy vs. SOC for the Treatment of COVID19 in Hospitalized Patients	COVID-19	Other: Blood and derivatives.	NCT04345523
						Drug: Standard of Care
	Recruiting	Hypercoagulability	34	Coagulopathy in COVID19 - A Multi-Centre Observational Study in UK	COVID	Other: Non-interventional	NCT04405232
					Thrombosis
					Bleeding
					Anticoagulation
	Enrolling by invitation	Hypercoagulability	35	Elimination or Prolongation of ACE Inhibitors and ARB in Coronavirus Disease 2019	COVID-19	Other: Discontinuation of ARB/ACEI	NCT04338009
						Other: Continuation of ARB/ACEI
	Recruiting	Hypercoagulability	36	Fibrinolytic Therapy to Treat ARDS in the Setting of COVID-19 Infection	Severe Acute Respiratory Syndrome	Drug: Alteplase 50 MG [Activase]	NCT04357730
					Respiratory Failure	Drug: Alteplase 100 MG [Activase]
					Acute Respiratory Distress Syndrome
	Recruiting	Hypercoagulability	37	CoV-Hep Study: Regional Anticoagulation Modalities in Continuous Venous Venous Hemodialysis in Patients With COVID-19	Acute Kidney Injury	Drug: unfractionated Heparin	NCT04487990
					Covid19
	Recruiting	Hypercoagulability	38	Nebulised Rt-PA for ARDS Due to COVID-19	COVID	Drug: nebulised recombinant tissue-Plasminogen Activator (rt-PA)	NCT04356833
	Not yet recruiting	Hypercoagulability	39	Nebulised Heparin to Reduce COVID-19 Induced Acute Lung Injury	Covid19	Drug: Nebulised heparin	NCT04511923
					ARDS, Human
					Lung Injury, Acute
					Ventilation Perfusion Mismatch
	Recruiting	Hypercoagulability	40	A Clinical Trial of Convalescent Plasma Compared to Best Supportive Care for Treatment of Patients With Severe COVID-19	COVID-19	Drug: Convalesscent Plasma	NCT04433910
	Recruiting	Hypercoagulability	41	Assessment of the Risk of Pulmonary Embolism and Coagulation Profile in Patients With COVID-19 Lung Disease	Pneumonia, Viral	Radiation: Angiography scanner	NCT04479540
	Recruiting	Hypercoagulability	42	Covid-19 Associated Coagulopathy	COVID 19 Associated Coagulopathy	Drug: Intermediate dose thromboprophylaxis	NCT04360824
						Drug: Standard of Care thromboprophylaxis
	Recruiting	Hypercoagulability	43	Radiation Eliminates Storming Cytokines and Unchecked Edema as a 1-Day Treatment for COVID-19	Pneumonia	Radiation: Low Dose Radiation Therapy	NCT04366791
					Coronavirus Infection in 2019 (COVID-19)
					Severe Acute Respiratory Syndrome (SARS) Pneumonia
	Recruiting	Hypercoagulability	44	Best Supportive Care With or Without Low Dose Whole Lung Radiation Therapy for the Treatment of COVID-19	Pneumonia	Other: Best Practice	NCT04433949
					Severe Acute Respiratory Syndrome	Radiation: Low Dose Radiation Therapy
					Symptomatic COVID-19 Infection Laboratory-Confirmed
	Not yet recruiting	Hypercoagulability	45	The LEAD COVID-19 Trial: Low-risk, Early Aspirin and Vitamin D to Reduce COVID-19 Hospitalizations	COVID	Drug: Aspirin 81 mg	NCT04363840
					Vitamin D Deficiency	Dietary Supplement: Vitamin D
					Coagulopathy
					Disseminated Intravascular Coagulation
	Recruiting	Hypercoagulability	46	Dipyridamole to Prevent Coronavirus Exacerbation of Respiratory Status (DICER) in COVID-19	COVID	Drug: Dipyridamole 100 Milligram(mg)	NCT04391179
					Corona Virus Infection	Drug: Placebo oral tablet
					Covid-19
					SARS-CoV-2 Infection
	Recruiting	Hypercoagulability	47	Anti-thrombotics for Adults Hospitalized With COVID-19	Covid19	Drug: theraputic heparin	NCT04505774
						Drug: prophylactic heparin
	Active, not recruiting	Hypercoagulability	48	Efficacy and Safety Study of Allogeneic HB-adMSCs for the Treatment of COVID-19	COVID-19	Drug: HB-adMSC	NCT04362189
						Drug: Placebo
	Recruiting	Hypercoagulability	49	Tolerability,Safety,Pharmacokinetic Profile and Immunogenicity of a Recombinant Humanized Anti-SARS-CoV-2 Monoclonal Antibody (JS016) for Injection in Chinese Health Subjects	COVID-19; and High Infection Risk of SARS-CoV-2	Combination Product: JS016 (anti-SARS-CoV-2 monoclonal antibody)	NCT04441918
	Active, not recruiting	Hypercoagulability	50	The Natural History of Hospitalized COVID-19 Patients	Sars-CoV2	Other: Observational cohort study on the natural history of hospitalized SARS-COV-2 patients.	NCT04424992
	Recruiting	Hypercoagulability	51	Joint Use of Electrocardiogram and Transthoracic Echocardiography With Other Clinico-biological Parameters in an Observational Study to Monitor Cardio-vascular Events and Predict Outcomes in Patients Diagnosed With COVID-19	COVID-19	Diagnostic Test: Electrocardiogram, transthoracic echocardiography and clinico-biological parameters in routine care	NCT04320017
					Myocardial Injury
					Myocarditis
	Recruiting	Hypercoagulability	52	A Pragmatic Randomized Controlled Trial of Therapeutic Anticoagulation Versus Standard Care as a Rapid Response to (SARS-CoV-2) COVID-19 Pandemic	COVID	Drug: Therapeutic anticoagulation	NCT04444700
					Coronavirus Infection
					Severe Acute Respiratory Syndrome
					(and 2 more...)
	Withdrawn	Hypercoagulability	53	Concentration-effect Relationship of Enoxaparin for Thromboembolic Prevention	Sars-CoV2	Drug: Lovenox 40 MG in 0.4 mL Prefilled Syringe	NCT04520620
						Device: Ultrasound of the lower limbs
	Recruiting	Hypercoagulability	54	COVID-19 Blood Pressure Endothelium Interaction Study (OBELIX)	COVID	Diagnostic Test: ABPM	NCT04409847
					Hypertension	Diagnostic Test: ECG
						Diagnostic Test: FMD
						(and 2 more...)
	Not yet recruiting	Hypercoagulability	55	Umbilical Cord Tissue (UC) Derived Mesenchymal Stem Cells (MSCs) Versus Placebo to Treat Acute Pulmonary Inflammation Due to COVID-19	COVID-19	Biological: UCMSCs	NCT04490486
					Acute Respiratory Distress Syndrome	Other: Placebo
					Corona Virus Infection
	Active, not recruiting	Hypercoagulability	56	Pro-thrombotic Status in Patients With SARS-Cov-2 Infection	Severe Acute Respiratory Syndrome Coronavirus 2	Other: SARS-Cov-2 infection	NCT04343053
	Recruiting	Hypercoagulability	57	Interest of the Dosage of Ferritin / Glycosylated Ferritin in COVID-19	the Prognostic Value of Ferritin	Other: No intervention / Evaluation of the ferritin and glycosylated ferritin by standard approved serological tests	NCT04469153
					Glycosylated Ferritin in SARS-CoV-2 Infection in Hospitalized COVID-19 Patients
	Not yet recruiting	Hypercoagulability	58	Pilot Study to Evaluate the Safety, Tolerability, and Efficacy of 5-ALA-Phosphate + SFC in Subjects With COVID-19	SARS-CoV 2	Dietary Supplement: 5-ALA-Phosphate + SFC (5-ALA + SFC)	NCT04542850
					COVID-19
	Recruiting	Hypercoagulability	59	Convalescent Antibodies Infusion in Critically Ill COVID 19 Patients	Pneumonia, Ventilator-Associated	Biological: Anti-coronavirus antibodies (immunoglobulins)obtained with DFPP from convalescent patients	NCT04346589
					Coronavirus Infection
	Recruiting	Hypercoagulability	60	Tocilizumab in COVID-19 Pneumonia (TOCIVID-19)	COVID-19 Pneumonia	Drug: Tocilizumab Injection	NCT04317092
	Recruiting	Hypercoagulability	61	Follow-up of Critical COVID-19 Patients	COVID19		NCT04474249
					ARDS
					AKI
					(and 3 more...)
	Not yet recruiting	Hypercoagulability	62	Cytokine Adsorption in Patients With Severe COVID-19 Pneumonia Requiring Extracorporeal Membrane Oxygenation	Coronavirus Infection	Device: vv-ECMO + cytokine adsorption (Cytosorb adsorber)	NCT04385771
					COVID	Device: vv-ECMO only (no cytokine adsorption)
					SARS-CoV 2
					(and 3 more...)
	Recruiting	Hypercoagulability	63	A Randomized Trial of Anticoagulation Strategies in COVID-19	COVID-19	Drug: Enoxaparin Higher Dose	NCT04359277
						Drug: Lower-dose prophylactic anticoagulation
	Not yet recruiting	Hypercoagulability	64	RAS and Coagulopathy in COVID19	COVID	Biological: TRV027	NCT04419610
						Other: sodium chloride 0.9%
	Recruiting	Hypercoagulability	65	Mesenchymal Stromal Cell Therapy for Severe Covid-19 Infection	Coronavirus Infection	Biological: Mesenchymal stromal cells	NCT04445454
	Not yet recruiting	Hypercoagulability	66	Predictors of Cardiovascular Risk in Covid-19 Patients During Acute Disease and at Short Term Follow-up	COVID-19		NCT04371289
					Cardiovascular Risk Factor
	Recruiting	Hypercoagulability	67	Study of the Safety of Therapeutic Tx With Immunomodulatory MSC in Adults With COVID-19 Infection Requiring Mechanical Ventilation	COVID	Biological: BM-Allo.MSC	NCT04397796
						Biological: Placebo
	Not yet recruiting	Hypercoagulability	68	RISK FACTORS FOR NECROTIC CHOLECYSTITIS DURING COVID-19 PANDEMIC: THE ChoCO WSES PROSPECTIVE MULTICENTER OBSERVATIONAL STUDY	Cholecystitis, Acute		NCT04542512
					Cholecystitis; Gangrenous
					Cholecystitis Suppurative
					Covid19
	Recruiting	Hypercoagulability	69	Study of TJ003234 (Anti-GM-CSF Monoclonal Antibody) in Subjects With Severe Coronavirus Disease 2019 (COVID-19)	Coronavirus Disease 2019 COVID-19	Drug: TJ003234	NCT04341116
						Drug: Placebo
	Not yet recruiting	Hypercoagulability	70	Evaluating Clinical Parameters of COVID-19 in Pregnancy	COVID-19		NCT04470583
					2019 Novel Coronavirus Infection
					COVID-19 Infection
	Active, not recruiting	Hypercoagulability	71	Use of UC-MSCs for COVID-19 Patients	Corona Virus Infection	Biological: Umbilical Cord Mesenchymal Stem Cells + Heparin along with best supportive care.	NCT04355728
					ARDS	Other: Vehicle + Heparin along with best supportive care
					ARDS, Human
					(and 2 more...)
	Recruiting	Hypercoagulability	72	Enoxaparin for Primary Thromboprophylaxis in Ambulatory Patients With COVID-19	COVID-19	Drug: Enoxaparin 40Mg/0.4Ml Inj Syringe 0.4Ml	NCT04400799
					Pulmonary Embolism, Deep Vein Thrombosis
	Not yet recruiting	Hypercoagulability	73	Intranasal Heparin Tolerability Study	Covid19	Drug: Intranasal heparin sodium (porcine)	NCT04490239
	Recruiting	Hypercoagulability	74	Impact of Angiotensin II Receptor Blockers Treatment in Patients With COVID 19 (COVID-ARA2)	COVID	Biological: blood sampling	NCT04337190
					Acute Respiratory Distress Syndrome
	Recruiting	Hypercoagulability	75	Zofin (Organicell Flow) for Patients With COVID-19	Corona Virus Infection	Biological: Zofin	NCT04384445
					COVID-19	Other: Placebo
					SARS
					Acute Respiratory Distress Syndrome
	Recruiting	Hypercoagulability	76	Elderly Patients and COVID-19 Infection: a Cohort of Fifty Patients Over Ninety Years of Age	Covid19	Other: Data collection from medical files	NCT04499300
	Recruiting	Hypercoagulability	77	Assessment of Efficacy and Safety of Ruxolitinib in Participants With COVID-19-Associated ARDS Who Require Mechanical Ventilation (RUXCOVID-DEVENT)	COVID-19	Drug: Placebo	NCT04377620
						Drug: Ruxolitinib
	Recruiting	Hypercoagulability	78	Correlative Study on Cancer Patients and Healthcare Professionals Exposed to Infection by Severe Acute Respiratory Syndrome-Corona Virus-2 (SARS-Cov-2), COVID-19 Causative Agent.	COVID-19	Other: serological test	NCT04345315
					SARS-CoV-2	Other: Rapid molecular test
						Genetic: Next generation Sequencing (NGS) analysis
						Other: serum chemistry analysis
	Recruiting	Hypercoagulability	79	Hydrogen-Oxygen Generator With Nebulizer in the Improvement of Symptoms in Patients Infected With COVID-19	COVID-19	Device: oxyhydrogen	NCT04336462
						Device: Oxygen
	Recruiting	Hypercoagulability	80	COVID-19 Associated Lymphopenia Pathogenesis Study in Blood (CALYPSO)	Corona Virus Disease 2019		NCT04401436
	Recruiting	Hypercoagulability	81	Safety, Tolerability and Pharmacokinetics of SCTA01, an Anti-SARS-CoV-2 Monoclonal Antibody, in Healthy Chinese Subjects	Coronavirus Disease 2019(COVID-19)	Biological: SCTA01	NCT04483375
						Other: Placebo
	Enrolling by invitation	Hypercoagulability	82	A Randomized, Double-Blind, Placebo-Controlled Clinical Trial to Determine the Safety and Efficacy of Hope Biosciences Allogeneic Mesenchymal Stem Cell Therapy (HB-adMSCs) to Provide Protection Against COVID-19	COVID-19	Drug: HB-adMSCs	NCT04348435
						Drug: Placebos
	Recruiting	Hypercoagulability	83	Low-flow Extracorporeal Carbon Dioxide Removal in COVID-19-associated Acute Respiratory Distress Syndrome	ARDS	Device: ECCO2R	NCT04351906
					Hypercapnic Respiratory Failure
					AKI
	Enrolling by invitation	Hypercoagulability	84	A Clinical Trial to Determine the Safety and Efficacy of Hope Biosciences Autologous Mesenchymal Stem Cell Therapy (HB-adMSCs) to Provide Protection Against COVID-19	COVID-19	Drug: HB-adMSCs	NCT04349631
	Recruiting	Hypercoagulability	85	Eltrombopag Plus rhTPO Versus Eltrombopag for ITP During the COVID-19 Pandemic (ELABORATE-19)	Immune Thrombocytopenia	Drug: Eltrombopag	NCT04516837
						Drug: rhTPO
	Not yet recruiting	Hypercoagulability	86	A Study to Evaluate the Safety, Pharmacokinetics (PK), and Efficacy of TAK-671 for the Treatment of Coronavirus Disease (COVID) 2019 in Adults	Coronavirus Disease	Drug: TAK-671	NCT04464460
						Drug: TAK-671 Placebo
	Recruiting	Hypercoagulability	87	Pharmacokinetics, Pharmacodynamics, and Safety Profile of Understudied Drugs Administered to Children Per Standard of Care (POPS)	Coronavirus Infection (COVID-19)	Drug: The POP02 study is collecting bodily fluid samples (i.e., whole blood, effluent samples) of children prescribed the following drugs of interest per standard of care:	NCT04278404
					Pulmonary Arterial Hypertension
					Urinary Tract Infections in Children
					(and 22 more...)
	Recruiting	Hypercoagulability	88	The CASCADE Study - Measures of Complement Activation and Inflammation in Patients With Covid-19	Coronavirus		NCT04453527
	Completed	Hypercoagulability	89	A Pilot Clinical Study on Inhalation of Mesenchymal Stem Cells Exosomes Treating Severe Novel Coronavirus Pneumonia	Coronavirus	Biological: MSCs-derived exosomes	NCT04276987
	Inflammation		184	https://clinicaltrials.gov/ct2/results?cond=covid-19&term=treat+inflammation&cntry=&state=&city=&dist=&Search=Search
	Recruiting	Inflammation	1	LLLT Treatment of Lung Inflammation in COVID-19	Covid19	Device: Non-invasive red LLLT treatment to chest of patient.	NCT04524715
						Device: Sham Device Treatment
	Not yet recruiting	Inflammation	2	Umbilical Cord Tissue (UC) Derived Mesenchymal Stem Cells (MSCs) Versus Placebo to Treat Acute Pulmonary Inflammation Due to COVID-19	COVID-19	Biological: UCMSCs	NCT04490486
					Acute Respiratory Distress Syndrome	Other: Placebo
					Corona Virus Infection
	Not yet recruiting	Inflammation	3	Stem Cell Educator Therapy Treat the Viral Inflammation in COVID-19	Severe Acute Respiratory Syndrome (SARS) Pneumonia	Combination Product: Stem Cell Educator-Treated Mononuclear Cells Apheresis	NCT04299152
	Recruiting	Inflammation	4	ABX464 in Treating Inflammation and Preventing Acute Respiratory Failure in Patients With COVID-19	COVID-19	Drug: ABX464	NCT04393038
						Drug: Placebo
	Not yet recruiting	Inflammation	5	The Clinical Study of Carrimycin on Treatment Patients With COVID-19	Novel Coronavirus Infectious Disease (COVID-19)	Drug: Carrimycin	NCT04286503
						Drug: lopinavir/ritonavir tablets or Arbidol or chloroquine phosphate
						Drug: basic treatment
	Recruiting	Inflammation	6	To Determine the Efficacy of Neurokinin 1 Receptor Antagonist as a Therapeutic Tool Against Cytokine Storm and Respiratory Failure in Covid-19 Patients	Neurokinin 1 Receptor, Substance P, Respiratory Illness, Inflammation, Covid-19, Coronavirus	Drug: NK-1R antagonist	NCT04468646
	Recruiting	Inflammation	7	Low Dose Whole Lung Radiation Therapy for Patients With COVID-19 and Respiratory Compromise	COVID-19	Radiation: Radiation therapy	NCT04427566
	Recruiting	Inflammation	8	Evaluation of Therapeutic Effects of Melatonin by Inhibition of NLRP3 Inflammasome in COVID19 Patients	COVID-19	Drug: Melatonin	NCT04409522
						Drug: The usual treatment
	Recruiting	Inflammation	9	Mavrilimumab to Reduce Progression of Acute Respiratory Failure in COVID-19 Pneumonia and Systemic Hyper-inflammation	COVID-19	Drug: Mavrilimumab	NCT04463004
					Sars-CoV2	Drug: Placebos
					Pneumonia
	Not yet recruiting	Inflammation	10	A Study of Cell Therapy in COVID-19 Subjects With Acute Kidney Injury Who Are Receiving Renal Replacement Therapy	COVID-19	Biological: SBI-101	NCT04445220
					Acute Kidney Injury
	Recruiting	Inflammation	11	Mavrilimumab to Reduce Progression of Acute Respiratory Failure in COVID-19 Pneumonia and Systemic Hyper-inflammation	COVID 19	Drug: Mavrilimumab	NCT04399980
					SARS-CoV 2	Drug: Placebos
					Pneumonia
	Recruiting	Inflammation	12	Determination of the Hemoadsorption Impact as Adjunctive Treatment Upon the Support Therapy of COVID-19	Covid19	Device: CytoSorb	NCT04518969
	NEW	Inflammation
	Not yet recruiting	Inflammation	13	Mesenchymal Stem Cells (MSCs) in Inflammation-Resolution Programs of Coronavirus Disease 2019 (COVID-19) Induced Acute Respiratory Distress Syndrome (ARDS)	ARDS	Biological: MSC	NCT04377334
					COVID-19
	Not yet recruiting	Inflammation	14	Clinical Trial of Pioglitazone Treatment in Patients With Type 2 Diabetes Mellitus and Covid-19	Type 2 Diabetes	Drug: Pioglitazone 30 mg	NCT04535700
	NEW	Inflammation				Other: standard of care
	Not yet recruiting	Inflammation	15	Utility of Lactoferrin as an Adjunct Therapeutic Agent for COVID-19	COVID-19	Drug: Lactoferrin	NCT04421534
	Not yet recruiting	Inflammation	16	Indirect Endovenous Systemic Ozone for New Coronavirus Disease (COVID19) in Non-intubated Patients	COVID	Other: Systemic indirect endovenous ozone therapy	NCT04359303
	Active, not recruiting	Inflammation	17	Low Dose Radiation Therapy for Covid-19 Pneumonia	COVID-19	Radiation: Low dose radiation therapy	NCT04394793
					Pneumonia
	Recruiting	Inflammation	18	A Pilot Study of Human Amniotic Fluid for COVID19 Associated Respiratory Failure	SARS CoV-2 Infection	Biological: Human Amniotic Fluid	NCT04319731
	Recruiting	Inflammation	19	Clinical Research of Human Mesenchymal Stem Cells in the Treatment of COVID-19 Pneumonia	COVID-19	Biological: UC-MSCs	NCT04339660
						Other: Placebo
	Not yet recruiting	Inflammation	20	Nebulised Dornase Alfa for Treatment of COVID-19	COVID19	Drug: Dornase Alfa Inhalation Solution [Pulmozyme]	NCT04359654
					Hypoxia
	Withdrawn	Inflammation	21	Therapy for Pneumonia Patients iInfected by 2019 Novel Coronavirus	COVID-19	Biological: UC-MSCs	NCT04293692
						Other: Placebo
	Not yet recruiting	Inflammation	22	Assessment the Activity Value of Isotretinoin (13- Cis-Retinoic Acid ) in the Treatment of COVID-19 (Randomized)	COVID19	Drug: Drug Isotretinoin (13 cis retinoic acid ) capsules+standard treatment	NCT04353180
						Drug: Isotretinoin(Aerosolized 13 cis retinoic acid) +standard treatment
						Drug: Standard treatment
	Recruiting	Inflammation	23	Study of Mavrilimumab (KPL-301) in Participants Hospitalized With Severe Corona Virus Disease 2019 (COVID-19) Pneumonia and Hyper-inflammation	COVID	Drug: mavrilimumab	NCT04447469
						Other: Placebo
	Recruiting	Inflammation	24	Telmisartan for Treatment of COVID-19 Patients	COVID-19 Drug Treatment	Drug: Telmisartan arm will receive 80 mg Telmisartan twice daily plus standard care.	NCT04355936
	Enrolling by invitation	Inflammation	25	COVID-FISETIN: Pilot in Covid-19 of Fisetin to Alleviate Dysfunction and Inflammation	COVID-19	Drug: Placebo	NCT04476953
						Drug: Fisetin
	Recruiting	Inflammation	26	Mavrilimumab to Reduce Progression of Acute Respiratory Failure in COVID-19 Pneumonia and Systemic Hyper-inflation	COVID 19	Drug: Mavrilimumab	NCT04492514
					SARS-CoV 2	Drug: Placebo
					Pneumonia
	Not yet recruiting	Inflammation	27	Combination Therapies to Reduce Carriage of SARS-Cov-2 and Improve Outcome of COVID-19 in Ivory Coast: a Phase Randomized IIb Trial	COVID-19	Drug: Lopinavir/Ritonavir 200 MG-50 MG Oral Tablet	NCT04466241
					COVID-19 Drug Treatment	Drug: Telmisartan 40Mg Oral Tablet
					Severe Acute Respiratory Syndrome Coronavirus 2	Drug: Atorvastatin 20 Mg Oral Tablet
	Not yet recruiting	Inflammation	28	Hyperbaric Versus Normobaric Oxygen Therapy for COVID-19 Patients	Covid19	Drug: Oxygen	NCT04500626
	Not yet recruiting	Inflammation	29	Study of Human Umbilical Cord Mesenchymal Stem Cells in the Treatment of Severe COVID-19	2019 Novel Coronavirus Pneumonia	Biological: UC-MSCs	NCT04273646
					COVID-19	Drug: Placebo
	Recruiting	Inflammation	30	Colchicine Twice Daily During 10 Days as an Option for the Treatment of Symptoms Induced by Inflammation in Patients With Mild and Severe Coronavirus Disease	COVID	Drug: Colchicine	NCT04367168
						Drug: Placebo oral tablet
	Recruiting	Inflammation	31	Losmapimod Safety and Efficacy in COVID-19	COVID-19	Drug: Losmapimod oral tablet	NCT04511819
						Drug: Placebo oral tablet
	Recruiting	Inflammation	32	Treatment of Severe COVID-19 Pneumonia With Allogeneic Mesenchymal Stromal Cells (COVID_MSV)	COVID-19 Pneumonia	Biological: Mesenchymal Stromal Cells	NCT04361942
						Other: Placebo
	Recruiting	Inflammation	33	Clinical Trial of the Use of Anakinra in Cytokine Storm Syndrome Secondary to Covid-19 (ANA-COVID-GEAS)	COVID-19 Pnemonia	Drug: Anakinra 149 MG/ML Prefilled Syringe [Kineret]	NCT04443881
	Recruiting	Inflammation	34	Baricitinib, Placebo and Antiviral Therapy for the Treatment of Patients With Moderate and Severe COVID-19	Symptomatic COVID-19 Infection Laboratory-Confirmed	Drug: Baricitinib	NCT04373044
						Drug: Hydroxychloroquine
						Drug: Placebo Administration
	Not yet recruiting	Inflammation	35	Efficacy of Intravenous Anakinra and Ruxolitinib During COVID-19 Inflammation (JAKINCOV)	Covid-19	Drug: Anakinra alone (stages 2b/3)	NCT04366232
						Drug: Anakinra and Ruxolitinib (overcome stage 3)
						Other: Standard of care
	Recruiting	Inflammation	36	Lung Irradiation for COVID-19 Pneumonia	SARS-CoV 2	Radiation: Phase 1	NCT04393948
						Radiation: Phase 2
	Recruiting	Inflammation	37	Defibrotide as Prevention and Treatment of Respiratory Distress and Cytokine Release Syndrome of Covid 19.	COVID19	Drug: Defibrotide 25 mg/kg 24 hours continuous infusion for 15 days	NCT04348383
						Drug: Placebo 250 cc 24 hours continuous infusion for 15 days
	Not yet recruiting	Inflammation	38	Efficiency and Security of NIVOLUMAB Therapy in Obese Individuals With COVID-19(COrona VIrus Disease) Infection	Obesity, COVID-19 Infection	Drug: NIVOLUMAB	NCT04413838
						Other: Routine standard of care
	Completed	Inflammation	39	Treatment With Human Umbilical Cord-derived Mesenchymal Stem Cells for Severe Corona Virus Disease 2019 (COVID-19)	Corona Virus Disease 2019(COVID-19)	Biological: UC-MSCs	NCT04288102
						Biological: Saline containing 1% Human serum albumin（solution without UC-MSCs）
	Recruiting	Inflammation	40	Mesenchymal Stem Cell for Acute Respiratory Distress Syndrome Due for COVID-19	Covid 19	Biological: Infusion IV of Mesenchymal Stem cells	NCT04416139
	Recruiting	Inflammation	41	Covid-19: Possible Role of Neutrophil Extracellular Traps	Covid-19	Diagnostic Test: NETosis markers	NCT04412382
	Recruiting	Inflammation	42	Ivermectin-Azithromycin-Cholecalciferol (IvAzCol) Combination Therapy for COVID-19	COVID	Drug: Ivermectin	NCT04399746
						Drug: Azithromycin
						Drug: Cholecalciferol
	Recruiting	Inflammation	43	Treatment of Angiotensin Peptide (1-7) for COVID-19	COVID-19	Biological: Biological/Vaccine: Angiotensin peptide (1-7) derived plasma	NCT04375124
	Not yet recruiting	Inflammation	44	Anti COVID-19 Convalescent Plasma Therapy	COVID 19	Biological: anti-SARS-CoV-2 convalescent plasma	NCT04345679
	Recruiting	Inflammation	45	Efficacy and Safety of Emapalumab and Anakinra in Reducing Hyperinflammation and Respiratory Distress in Patients With COVID-19 Infection.	SARS-CoV-2	Biological: Emapalumab	NCT04324021
						Biological: Anakinra
	Recruiting	Inflammation	46	Hyperbaric Oxygen as an Adjuvant Treatment for Patients With Covid-19 Severe Hypoxemia	Covid19	Combination Product: Hyperbaric Oxygen	NCT04477954
	Recruiting	Inflammation	47	Efficacy of Intravenous Infusions of Stem Cells in the Treatment of COVID-19 Patients	Corona Virus Infection	Biological: Intravenous Infusions of Stem Cells	NCT04437823
	Recruiting	Inflammation	48	Intravenous Immunoglobulin (IVIG, Bioven) Efficacy Assess for COVID-19 / SARS-CoV-2 Severe Pneumonia Complex Treatment	Covid19	Drug: IVIG	NCT04500067
	Recruiting	Inflammation	49	Evaluation of Efficacy of Levamisole and Formoterol+Budesonide in Treatment of COVID-19	COVID-19	Drug: Levamisole Pill + Budesonide+Formoterol inhaler	NCT04331470
						Drug: Lopinavir/Ritonavir + hydoxychloroquine
	Recruiting	Inflammation	50	TD-0903 for ALI Associated With COVID-19	Acute Lung Injury (ALI) Associated With COVID-19	Drug: TD-0903	NCT04402866
					Lung Inflammation Associated With COVID-19	Drug: Placebo
	Not yet recruiting	Inflammation	51	Safety and Efficacy of Intravenous Wharton's Jelly Derived Mesenchymal Stem Cells in Acute Respiratory Distress Syndrome Due to COVID 19	Acute Respiratory Distress Syndrome	Drug: Wharton's jelly derived Mesenchymal stem cells.	NCT04390152
						Drug: Hydroxychloroquine, lopinavir/ritonavir or azithromycin and placebo (standard therapy)
	Not yet recruiting	Inflammation	52	Mavrilimumab in Severe COVID-19 Pneumonia and Hyper-inflammation (COMBAT-19)	Covid-19	Drug: Mavrilimumab	NCT04397497
					Acute Respiratory Failure	Drug: Placebo
					ARDS, Human
					(and 2 more...)
	Not yet recruiting	Inflammation	53	Convalescent Plasma for COVID-19	Blood Plasma Therapy	Biological: Blood plasma	NCT04365439
					COVID
	Not yet recruiting	Inflammation	54	Endothelial Function, Inflammation and Organ Dysfunction in COVID-19	COVID		NCT04408365
					Shock
	Recruiting	Inflammation	55	Tofacitinib for Treatment of Moderate COVID-19	COVID-19	Drug: Tofacitinib 10 mg	NCT04415151
						Drug: Placebo
	Recruiting	Inflammation	56	The Effects of Standard Protocol With or Without Colchicine in Covid-19 Infection	COVID-19	Drug: Colchicine Tablets	NCT04360980
	Not yet recruiting	Inflammation	57	Safety, Tolerability and Efficacy of Nangibotide in Mechanically Ventilated Patients With COVID-19 and Features of Systemic Inflammation	COVID19	Drug: nangibotide	NCT04429334
						Drug: placebo
	Not yet recruiting	Inflammation	58	Efficacy of Pentoxifylline as Add on Therapy in COVID19 Patients	COVID	Drug: Pentoxifylline	NCT04433988
						Drug: Placebo
	Recruiting	Inflammation	59	Hyperbaric Oxygen Therapy Effect in COVID-19 RCT (HBOTCOVID19)	COVID-19	Device: Hyperbaric oxygen therapy	NCT04358926
					Desaturation of Blood	Device: Normobaric oxygen therapy
	Not yet recruiting	Inflammation	60	CorONa Virus edoxabaN ColchicinE (CONVINCE) COVID-19	SARS-CoV Infection	Drug: Edoxaban Tablets	NCT04516941
					COVID-19	Drug: Colchicine Tablets
	Recruiting	Inflammation	61	Charité Trial of Cenicriviroc (CVC) Treatment for COVID-19 Patients	Covid19	Drug: Cenicriviroc (CVC)	NCT04500418
						Drug: Placebo
	Recruiting	Inflammation	62	Inhaled Iloprost for Suspected COVID-19 Respiratory Failure	COVID-19	Drug: Inhaled ILOPROST	NCT04445246
					ARDS, Human
					Hypoxemic Respiratory Failure
	Not yet recruiting	Inflammation	63	A Study to Evaluate the Safety and Efficacy of Razuprotafib, a Novel Tie 2 Activator, in Hospitalized Subjects With Moderate to Severe Coronavirus Disease 2019 (COVID-19)	COVID-19	Drug: Razuprotafib Subcutaneous Solution	NCT04511650
					Acute Respiratory Distress Syndrome	Drug: Placebo Subcutaneous Solution
	Recruiting	Inflammation	64	The Açaí Berry COVID-19 Anti-Inflammation Trial	COVID	Dietary Supplement: Açaí palm berry extract - natural product	NCT04404218
						Other: Placebo
	Recruiting	Inflammation	65	Microbiota in COVID-19 Patients for Future Therapeutic and Preventive Approaches	Corona Virus Infection	Diagnostic Test: Sampling (EDTA blood, pharyngeal and nose swabs, bronchoalveolar lavage ,urine)	NCT04410263
					ARDS
					Coinfection
	Not yet recruiting	Inflammation	66	P2Et Extract in the Symptomatic Treatment of Subjects With COVID-19	COVID	Drug: P2Et (Caesalpinia spinosa extract)	NCT04410510
					Coronavirus Infection	Other: Placebo
					SARS-CoV 2
					COVID19
	Not yet recruiting	Inflammation	67	Early Infusion of Vitamin C for Treatment of Novel COVID-19 Acute Lung Injury (EVICT-CORONA-ALI)	COVID-19	Drug: L-ascorbic acid	NCT04344184
					Lung Injury, Acute	Other: Placebo
	Recruiting	Inflammation	68	Extracorporeal Blood Purification as a Treatment Modality for COVID-19	Covid19	Device: Extracorporeal blood purification using the oXiris® (AN69ST) hemofilter	NCT04478539
	Not yet recruiting	Inflammation	69	Tocilizumab in Coronavirus-19 Positive Patients	Covid19	Biological: Tocilizumab	NCT04423042
					COVID-19
					Severe Acute Respiratory Syndrome Coronavirus 2
					(and 2 more...)
	Not yet recruiting	Inflammation	70	Therapeutic Study to Evaluate the Safety and Efficacy of DW-MSC in COVID-19 Patients	Covid19	Drug: allogeneic mesenchymal stem cell	NCT04535856
		Inflammation			Corona Virus Infection	Other: Placebo
		Inflammation			SAR
	Recruiting	Inflammation	71	Study of Ruxolitinib Plus Simvastatin in the Prevention and Treatment of Respiratory Failure of COVID-19.	Coronavirus Infection	Drug: Ruxolitinib plus simvastatin	NCT04348695
						Other: Standard of Care
	Recruiting	Inflammation	72	Cell Therapy Using Umbilical Cord-derived Mesenchymal Stromal Cells in SARS-CoV-2-related ARDS	Severe Acute Respiratory Syndrome Coronavirus 2	Biological: Umbilical cord Wharton's jelly-derived human	NCT04333368
					Severe Acute Respiratory Distress Syndrome	Other: NaCl 0.9%
	Not yet recruiting	Inflammation	73	Safety and Feasibility of Amniotic Fluid as a Treatment for COVID-19 Patients	SARS CoV-2	Biological: Human Amniotic Fluid	NCT04497389
	Enrolling by invitation	Inflammation	74	Cardiopulmonary Inflammation and Multi-System Imaging During the Clinical Course of COVID-19 Infection in Asymptomatic and Symptomatic Persons	Acute and Long Term Effects of COVID-19:on Systemic Inflammation		NCT04401449
					Acute and Long Term Effects of COVID-19 on Lung Function
					Acute and Long Term Effects of COVID-19 on Mrain Function
					(and 2 more...)
	Not yet recruiting	Inflammation	75	Clinical Study for the Treatment With Interferon-ß-1a (IFNß-1a) of COVID-19 Patients	COVID-19 Virus Infection	Drug: Interferon-ß-1a	NCT04449380
						Combination Product: Standard of Care (SOC)
	Available	Inflammation	76	Compassionate Use Open-Label Anti-CD14 Treatment in Patients With SARS-CoV-2 (COVID-19)	COVID	Biological: IC14, a monoclonal antibody against CD14	NCT04346277
					ARDS, Human
					Ards
					SARS-CoV2
	Recruiting	Inflammation	77	Rapid Experimental Medicine for COVID-19	COVID-19	Drug: Nafamostat Mesilate	NCT04473053
						Drug: TD139
						Other: Standard care
	Not yet recruiting	Inflammation	78	A Study to Collect Bone Marrow for Process Development and Production of BM-MSC to Treat Severe COVID19 Pneumonitis	Healthy Volunteers for Bone Marrow Donation	Procedure: Bone Marrow Harvest	NCT04397471
	Active, not recruiting	Inflammation	79	COVID-19 Specific T Cell Derived Exosomes (CSTC-Exo)	Corona Virus Infection	Biological: COVID-19 Specific T Cell derived exosomes (CSTC-Exo)	NCT04389385
					Pneumonia
	Recruiting	Inflammation	80	A Study of Anakinra to Prevent or Treat Severe Side Effects for Patients Receiving CAR-T Cell Therapy	B Cell ALL	Drug: Anakinra	NCT04148430
					B-Cell Lymphoma
					B-cell Non Hodgkin Lymphoma
	Recruiting	Inflammation	81	The RIsk Stratification in COVID-19 Patients in the ICU Registry	Critical Illness	Other: ICU treatment	NCT04357275
					ARDS
					Inflammatory Response
					(and 2 more...)
	Not yet recruiting	Inflammation	82	Synbiotic Therapy of Gastrointestinal Symptoms During Covid-19 Infection	COVID	Dietary Supplement: Omnibiotic AAD	NCT04420676
						Dietary Supplement: Placebo
	Not yet recruiting	Inflammation	83	Duvelisib to Combat COVID-19	COVID-19	Drug: Duvelisib	NCT04372602
						Procedure: Peripheral blood draw
						Drug: Placebo
	Not yet recruiting	Inflammation	84	Prasugrel in Severe COVID-19 Pneumonia	COVID19	Drug: Prasugrel Hydrochloride 10 MG Oral Tablet	NCT04445623
					Thrombosis	Drug: Placebo
	Recruiting	Inflammation	85	SARS-CoV-2 Antibodies Based IVIG Therapy for COVID-19 Patients	COVID-19	Biological: SARS-CoV-2 antibody based IVIG therapy	NCT04521309
		Inflammation
	Not yet recruiting	Inflammation	86	A Trial Using ANAKINRA, TOCILIZUMAB Alone or in Association With RUXOLITINIB in Severe Stage 2b and 3 of COVID19-associated Disease	Covid19	Drug: Anakinra +/- Ruxolitinib (stages 2b/3)	NCT04424056
						Drug: Anakinra and Ruxolitinib (Advanced stage 3)
						Drug: Tocilizumab +/- ruxolitinib (stages 2b/3)
						(and 2 more...)
	Not yet recruiting	Inflammation	87	Inhaled Aviptadil for the Prevention of COVID-19 Related ARDS	Covid19	Drug: Aviptadil 67μg	NCT04536350
		Inflammation			Corona Virus Infection	Drug: Placebo 0.9% NaCl solution
		Inflammation			ARDS
		Inflammation			Aviptadil
	Recruiting	Inflammation	88	Early transfusIon of Convalescent Plasma in Elderly COVID-19 Patients. to Prevent Disease Progression.	Coronavirus Disease 2019 )COVID-19)	Biological: COVID-19 Convalescent Plasma	NCT04374526
	Recruiting	Inflammation	89	Safety and Immunity of Covid-19 aAPC Vaccine	Treat and Prevent Covid-19 Infection	Biological: Pathogen-specific aAPC	NCT04299724
	Not yet recruiting	Inflammation	90	Defibrotide in COVID-19 Pneumonia	Patients With COVID-19 Pneumonia Will Allow to Detect an Absolute Reduction in the Rate of Respiratory-failure	Drug: Defibrotide Injection	NCT04335201
	Recruiting	Inflammation	91	Study of LAU-7b for the Treatment of COVID-19 Disease in Adults	COVID-19 Disease	Drug: LAU-7b	NCT04417257
						Drug: Placebo oral capsule
	Recruiting	Inflammation	92	Efficacy of Natural Honey Treatment in Patients With Novel Coronavirus	COVID-19	Dietary Supplement: Natural Honey	NCT04323345
						Other: Standard Care
	Recruiting	Inflammation	93	Polyvalent Immunoglobulin in COVID-19 Related ARds	Acute Respiratory Distress Syndrome	Drug: Human immunoglobulin	NCT04350580
					COVID-19	Drug: Placebo
	Recruiting	Inflammation	94	A Study of APL-9 in Adults With Mild to Moderate ARDS Due to COVID-19	COVID	Drug: APL-9	NCT04402060
					Covid-19	Other: Vehicle Control
					Coronavirus
					(and 6 more...)
	Not yet recruiting	Inflammation	95	COVID-FIS: Pilot in COVID-19 (SARS-CoV-2) of Fisetin in Older Adults in Nursing Homes	Covid19	Drug: Fisetin	NCT04537299
		Inflammation			SARS-CoV Infection	Drug: Placebo
	Recruiting	Inflammation	96	Outcomes Mandate National Integration With Cannabis as Medicine for Prevention and Treatment of COVID-19	Chronic Pain	Drug: Cannabis, Medical	NCT03944447
					Chronic Pain Syndrome
					Chronic Pain Due to Injury
					(and 30 more...)
	Not yet recruiting	Inflammation	97	Impact of Tissue Plasminogen Activator (tPA) Treatment for an Atypical Acute Respiratory Distress Syndrome (COVID-19)	Acute Respiratory Distress Syndrome	Drug: Tissue plasminogen activator	NCT04453371
						Drug: Ringer solution
	Not yet recruiting	Inflammation	98	TOFAcitinib Plus Hydroxycloroquine vs Hydroxycloroquine in Patients With COVID-19 Interstitial Pneumonia	Pneumonitis, Interstitial	Drug: Tofacitinib	NCT04390061
					COVID-19	Drug: Hydroxychloroquine
	Recruiting	Inflammation	99	Study of Immunomodulation Using Naltrexone and Ketamine for COVID-19	COVID-19	Drug: Naltrexone	NCT04365985
					Acute Respiratory Distress Syndrome	Drug: Ketamine
					Severe Acute Respiratory Syndrome (SARS)	Other: Placebo
					Coronavirus Infections
	Recruiting	Inflammation	100	Monocytes and NK Cells Activity in Covid-19 Patients	COVID-19	Diagnostic Test: Study of immune-mediated mechanisms in patients tested positive for SARS-CoV-2	NCT04375176
					Severe Acute Respiratory Syndrome Coronavirus 2
					Immunomodulation
	Recruiting	Inflammation	101	Evaluation of Immune Response in COVID-19 Patients	Allergy and Immunology	Drug: COVID-19 treatment	NCT04438629
					Infection Viral
	Active, not recruiting	Inflammation	102	Efficacy of Tocilizumab on Patients With COVID-19	SARS-CoV 2	Drug: Tocilizumab	NCT04356937
						Drug: Placebos
	Recruiting	Inflammation	103	MSCs in COVID-19 ARDS	Mesenchymal Stromal Cells	Biological: Remestemcel-L	NCT04371393
					Remestemcel-L	Drug: Placebo
					Acute Respiratory Distress Syndrome
					COVID
	Not yet recruiting	Inflammation	104	Low-Dose Radiotherapy For Patients With SARS-COV-2 (COVID-19) Pneumonia	Covid-19	Radiation: Low dose radiation 35 cGy	NCT04466683
					Sars-CoV2	Radiation: High dose radiation 100 cGy
					Pneumonia
	Recruiting	Inflammation	105	Monocytes and NK Cells Activity in Covid-19 Patients	COVID-19	Diagnostic Test: Study of immune-mediated mechanisms in patients tested positive for SARS-CoV-2	NCT04375176
					Severe Acute Respiratory Syndrome Coronavirus 2
					Immunomodulation
	Recruiting	Inflammation	106	Effects of Discontinuing Renin-angiotensin System Inhibitors in Patients With COVID-19	Covid-19	Other: Discontinuation of ACEi/ARB	NCT04351581
						Other: Continuation of ACEi/ARB
	Not yet recruiting	Inflammation	107	Mechanisms of Multi-organ Failure in COVID-19	COVID	Other: no intervention-mechanistic study	NCT04399603
	Recruiting	Inflammation	108	Pilot Study on Cytokine Filtration in COVID-19 ARDS	Coronavirus Infection	Device: Cytokine Adsorption	NCT04361526
					Acute Respiratory Distress Syndrome
					COVID
	Not yet recruiting	Inflammation	109	Ruxolitinib in the Treatment of Covid-19	COVID-19	Drug: INC424 / Ruxolitinib	NCT04414098
	Recruiting	Inflammation	110	Efficacy of Convalescent Plasma to Treat COVID-19 Patients, a Nested Trial in the CORIMUNO-19 Cohort	Covid19	Drug: Transfusion of COVID-19 convalescent plasma	NCT04345991
	Recruiting	Inflammation	111	Neuromodulation With Percutaneous Electrical Nerve Field Stimulation for Adults With COVID-19	COVID-19	Device: Auricular percutaneous neurostimulation	NCT04514627
	Recruiting	Inflammation	112	Sargramostim in Patients With Acute Hypoxic Respiratory Failure Due to COVID-19 (SARPAC)	COVID-19	Drug: Sargramostim	NCT04326920
						Other: Control
	Not yet recruiting	Inflammation	113	Safety and Efficacy of Baricitinib for COVID-19	COVID-19	Drug: Baricitinib	NCT04340232
	Enrolling by invitation	Inflammation	114	Therapeutic Plasma Exchange for COVID-19-associated Hyperviscosity	COVID-19	Biological: Therapeutic plasma exchange (TPE)	NCT04441996
						Other: Standard of care
	Recruiting	Inflammation	115	Corticosteroids During Covid-19 Viral Pneumonia Related to SARS-Cov-2 Infection	Viral Pneumonia Human Coronavirus	Drug: Prednisone	NCT04344288
					COVID-19	Other: Control group
	Not yet recruiting	Inflammation	116	Efficacy of Convalescent Plasma Therapy in the Early Care of COVID-19 Patients.	COVID-19	Drug: Transfusion of SARS-CoV-2 Convalescent Plasma.	NCT04372979
						Drug: Transfusion of standard Plasma.
	Recruiting	Inflammation	117	Intramuscular Effect of Polymerized Type I Collagen on the Cytokine Storm in COVID-19 Patients	Covid19	Drug: Collagen-Polyvinylpyrrolidone	NCT04517162
					Cytokine Storm
					Regulation of Inflammatory Response
					Pulmonary Fibrosis
	Recruiting	Inflammation	118	Immune Biomarkers of Outcome From COVID-19	COVID-19	Diagnostic Test: Peripheral blood sampling	NCT04436484
	Not yet recruiting	Inflammation	119	Safety and Efficacy of Ruxolitinib for COVID-19	COVID-19	Drug: Ruxolitinib	NCT04348071
	Recruiting	Inflammation	120	Nebulised Rt-PA for ARDS Due to COVID-19	COVID	Drug: nebulised recombinant tissue-Plasminogen Activator (rt-PA)	NCT04356833
	Active, not recruiting	Inflammation	121	Canakinumab in Covid-19 Cardiac Injury (The Three C Study)	COVID-19	Drug: Canakinumab Injection 600mg	NCT04365153
					SARS-CoV 2	Drug: Canakinumab Injection 300mg
						Drug: Placebos
	Not yet recruiting	Inflammation	122	COVID-19 Phase Ib Study of Safety and Tolerability of Alvelestat	Covid19	Drug: Alvelestat	NCT04539795
	NEW	Inflammation				Drug: Placebo
	Recruiting	Inflammation	123	Prophylactic Corticosteroid to Prevent COVID-19 Cytokine Storm	Covid-19	Drug: MethylPREDNISolone 80 Mg/mL Injectable Suspension	NCT04355247
	Recruiting	Inflammation	124	Efficacy and Safety Study of BDB-001 in Severe COVID-19 With ALI/ARDS	COVID-19 Pneumonia	Drug: BDB-001 Injection	NCT04449588
						Other: Conventional treatment
	Recruiting	Inflammation	125	Pilot Clinical Trial of the Safety and Efficacy of Telmisartan for the Mitigation of Pulmonary and Cardiac Complications in COVID-19 Patients	COVID-19	Drug: Telmisartan 40mg	NCT04360551
						Drug: Placebo
	Recruiting	Inflammation	126	COVID 19 Biomarkers	COVID 19	Diagnostic Test: serum inflammatory biomarkers	NCT04363008
	Withdrawn	Inflammation	127	Keto-diet for Intubated Critical Care COVID-19	COVID-19	Dietary Supplement: Ketogenic diet	NCT04358835
						Other: standard of care
	Enrolling by invitation	Inflammation	128	Evaluation of Safety and Efficiency of Method of Exosome Inhalation in SARS-CoV-2 Associated Pneumonia.	Covid19	Procedure: EXO 1 inhalation	NCT04491240
					SARS-CoV-2 PNEUMONIA	Procedure: EXO 2 inhalation
					COVID-19	Procedure: Placebo inhalation
	Completed	Inflammation	129	Convalescent Plasma Trial in COVID -19 Patients	SARS-CoV 2	Other: plasma therapy using convalescent plasma with antibody against SARS-CoV-2	NCT04356534
					COVID-19	Other: Routine care for COVID-19 patients
	Not yet recruiting	Inflammation	130	The Efficacy of Intravenous Immunoglobulin Therapy for Severe 2019-nCoV Infected Pneumonia	2019-nCoV	Drug: Intravenous Immunoglobulin	NCT04261426
						Other: Standard care
	Completed	Inflammation	131	Neuropathology in Adults Intensive Care Unit Patients With COVID 19	COVID 19	Procedure: autopsy	NCT04453670
	Recruiting	Inflammation	132	COVID-19 Infection in Vulnerable Patients With Inflammatory Rheumatic Diseases	Rheumatoid Arthritis	Other: COVID-19 infection	NCT04335747
					Psoriatic Arthritis
					Axial Spondyloarthritis
					(and 2 more...)
	Recruiting	Inflammation	133	Joint Use of Electrocardiogram and Transthoracic Echocardiography With Other Clinico-biological Parameters in an Observational Study to Monitor Cardio-vascular Events and Predict Outcomes in Patients Diagnosed With COVID-19	COVID-19	Diagnostic Test: Electrocardiogram, transthoracic echocardiography and clinico-biological parameters in routine care	NCT04320017
					Myocardial Injury
					Myocarditis
	Recruiting	Inflammation	134	Vagus Nerve Stimulation ARDS Prevention Trial for COVID-19 Hospitalized Patients	Severe Acute Respiratory Syndrome Coronavirus 2	Device: Transcutaneous Auricular Vagus Nerve Stimulation	NCT04379037
	Recruiting	Inflammation	135	Colchicine Counteracting Inflammation in COVID-19 Pneumonia	Coronavirus Infections	Drug: Colchicine	NCT04322565
					Pneumonia, Viral
	Recruiting	Inflammation	136	Impact of Nasal Saline Irrigations on Viral Load in Patients With COVID-19	COVID 19	Other: Saline Nasal Irrigation	NCT04347538
						Other: Saline with Baby Shampoo Nasal Irrigation
	Recruiting	Inflammation	137	A Study to Evaluate OP-101 (Dendrimer N-acetyl-cysteine) in Severe Coronavirus Disease 2019 (COVID-19) Patients	COVID-19	Drug: OP-101	NCT04458298
						Drug: Placebo
	Recruiting	Inflammation	138	Intensive Care Associated Complications and Outcome of Acute Respiratory Distress Syndrome Due to COVID-19	COVID	Procedure: Study Arm	NCT04397172
					Corona Virus Infection
					Sars-CoV2
	Recruiting	Inflammation	139	The CASCADE Study - Measures of Complement Activation and Inflammation in Patients With Covid-19	Coronavirus		NCT04453527
	Recruiting	Inflammation	140	Study of Efficacy and Safety of DV890 in Patients With COVID-19 Pneumonia	COVID 19 Pneumonia, Impaired Respiratory Function	Drug: DFV890	NCT04382053
						Drug: Standard of Care (SoC)
	Not yet recruiting	Inflammation	141	Impact of Zinc and Vitamin D3 Supplementation on the Survival of Aged Patients Infected With COVID-19	SARS-CoV 2	Dietary Supplement: Zinc gluconate	NCT04351490
						Dietary Supplement: 25-OH cholecalciferol
	Recruiting	Inflammation	142	Ruxolitinib for Acute Respiratory Disorder Syndrome Due to COVID-19	Severe Acute Respiratory Syndrome Coronavirus 2	Drug: Janus Kinase Inhibitor (ruxolitinib)	NCT04477993
					SARS-CoV2	Other: Placebo
	Not yet recruiting	Inflammation	143	Clinical and Biological Predictors of COVID-19 Disease in Older Patients	COVID-19		NCT04348396
	Not yet recruiting	Inflammation	144	InterLeukin-7 to Improve Clinical Outcomes in Lymphopenic pAtients With COVID-19 Infection ( ILIAD-7-US-I )	COVID-19	Drug: CYT107	NCT04442178
					Lymphocytopenia	Drug: Placebo
	Not yet recruiting	Inflammation	145	InterLeukin-7 to Improve Clinical Outcomes in Lymphopenic pAtients With COVID-19 Infection ( ILIAD-7-US-O )	COVID-19	Drug: CYT107	NCT04426201
					Lymphocytopenia	Drug: Placebo
	Recruiting	Inflammation	146	CoV-Hep Study: Regional Anticoagulation Modalities in Continuous Venous Venous Hemodialysis in Patients With COVID-19	Acute Kidney Injury	Drug: unfractionated Heparin	NCT04487990
					Covid19
	Active, not recruiting	Inflammation	147	Immune Changes in Severe COVID-19 Pulmonary Infections	SARS-CoV-2		NCT04386395
					Immune System Disorder
	Not yet recruiting	Inflammation	148	Protein Electrophoresis as a Tool for Complications Prediction in COVID-19 Hospitalised Patients	SARS-CoV 2		NCT04414059
					Hospitalisation-Associated Infection
	Withdrawn	Inflammation	149	Concentration-effect Relationship of Enoxaparin for Thromboembolic Prevention	Sars-CoV2	Drug: Lovenox 40 MG in 0.4 mL Prefilled Syringe	NCT04520620
						Device: Ultrasound of the lower limbs
	Recruiting	Inflammation	150	PB1046, a Long-acting, Sustained Release Human VIP Analogue, Intended to Provide Clinical Improvement to Hospitalized COVID-19 Patients at High Risk for Rapid Clinical Deterioration and Acute Respiratory Distress Syndrome (ARDS).	Acute Respiratory Distress Syndrome	Drug: PB1046	NCT04433546
					Coronavirus	Drug: Low Dose (10 mg) Control
					Hypoxic Respiratory Failure
					(and 15 more...)
	Not yet recruiting	Inflammation	151	XPro1595 for the Treatment of Pulmonary Complications From COVID-19	COVID-19	Drug: XPro1595	NCT04370236
						Drug: Placebo
	Recruiting	Inflammation	152	Pyridostigmine in Severe SARS-CoV-2 Infection	COVID-19	Drug: Pyridostigmine Bromide	NCT04343963
					SARS-CoV-2	Drug: Placebo
	Recruiting	Inflammation	153	Study of Efficacy and Safety of MAS825 in Patients With COVID-19	COVID-19 Pneumonia, Impaired Respiratory Function	Drug: MAS825	NCT04382651
						Drug: Matching placebo
	Not yet recruiting	Inflammation	154	Eucaloric Ketogenic Diet in COVID-19 Cytokine Storm Syndrome	Covid19	Other: Ketogenic diet	NCT04492228
					Ketogenic Dieting
	Recruiting	Inflammation	155	Clinical Trial to Evaluate CERC-002 in Adults With COVID-19 Pneumonia and Acute Lung Injury	COVID-19 Pneumonia	Drug: CERC-002	NCT04412057
					Acute Lung Injury	Drug: Placebo
					ARDS
	Recruiting	Inflammation	156	The Evaluation of Hemostasis in Hospitalized COVID-19 Patients	COVID-19	Diagnostic Test: Phlebotomy	NCT04493307
	Active, not recruiting	Inflammation	157	Short Term, High Dose Vitamin D Supplementation for COVID-19	COVID	Drug: Vit D	NCT04459247
	Recruiting	Inflammation	158	Dipyridamole to Prevent Coronavirus Exacerbation of Respiratory Status (DICER) in COVID-19	COVID	Drug: Dipyridamole 100 Milligram(mg)	NCT04391179
					Corona Virus Infection	Drug: Placebo oral tablet
					Covid-19
					SARS-CoV-2 Infection
	Recruiting	Inflammation	159	The MEseNchymal coviD-19 Trial: a Pilot Study to Investigate Early Efficacy of MSCs in Adults With COVID-19	Covid19	Biological: CYP-001	NCT04537351
					Acute Respiratory Distress Syndrome
	Not yet recruiting	Inflammation	160	Nintedanib for the Treatment of SARS-Cov-2 Induced Pulmonary Fibrosis	SARS-Cov-2 Induced Pulmonary Fibrosis	Drug: Nintedanib 150 MG [Ofev]	NCT04541680
						Other: Placebo
	Recruiting	Inflammation	161	COVID-19 Patients Characterization, Biobank, Treatment Response and Outcome Predictor	Coronavirus Infections	Other: Observational Study	NCT04318366
	Active, not recruiting	Inflammation	162	Post Covid-19 Cardiopulmonary and Immunological Changes	COVID		NCT04388436
	Not yet recruiting	Inflammation	163	Coronavirus Smell Therapy for Anosmia Recovery	Anosmia	Drug: Budesonide	NCT04422275
						Behavioral: High-Concentration Essential Oil
						Drug: Placebo
						Behavioral: Low-Concentration Essential Oil
	Recruiting	Inflammation	164	Modulation of Hyperinflammation in COVID-19	COVID-19	Device: Control group	NCT04353674
					SARS	Device: SLEDD with a L-MOD
	Suspended	Inflammation	165	Tocilizumab for Patients With Cancer and COVID-19 Disease	Hematopoietic and Lymphoid Cell Neoplasm	Biological: Tocilizumab	NCT04370834
					Malignant Solid Neoplasm
					Pneumonia
					(and 3 more...)
	Active, not recruiting	Inflammation	166	Hydroxychloroquine as Chemoprevention for COVID-19 for High Risk Healthcare Workers	COVID19	Drug: Hydroxychloroquine Sulfate (HCQ)	NCT04345653
	Recruiting	Inflammation	167	Interest of the Dosage of Ferritin / Glycosylated Ferritin in COVID-19	the Prognostic Value of Ferritin	Other: No intervention / Evaluation of the ferritin and glycosylated ferritin by standard approved serological tests	NCT04469153
					Glycosylated Ferritin in SARS-CoV-2 Infection in Hospitalized COVID-19 Patients
	Not yet recruiting	Inflammation	168	CLBS119 for Repair of COVID-19 Induced Pulmonary Damage	Covid-19	Biological: CLBS119	NCT04522817
		Inflammation
	Not yet recruiting	Inflammation	169	Nebulised Heparin to Reduce COVID-19 Induced Acute Lung Injury	Covid19	Drug: Nebulised heparin	NCT04511923
					ARDS, Human
					Lung Injury, Acute
					Ventilation Perfusion Mismatch
	Not yet recruiting	Inflammation	170	RISK FACTORS FOR NECROTIC CHOLECYSTITIS DURING COVID-19 PANDEMIC: THE ChoCO WSES PROSPECTIVE MULTICENTER OBSERVATIONAL STUDY	Cholecystitis, Acute		NCT04542512
		Inflammation			Cholecystitis; Gangrenous
		Inflammation			Cholecystitis Suppurative
		Inflammation			Covid19
	Enrolling by invitation	Inflammation	171	Familial Mediterranean Fever and Behçet: Analysis Before and After Covid19 Pandemic	Behcet Disease	Other: ıt will be compared pain, sleep, fatigue, physical activity level and quality of life and questioning exercise habits before and after the covid-19 outbreak in patients with Behçet and FMF.	NCT04403438
					COVID
					FMF
	Recruiting	Inflammation	172	Pathogenesis of BTK-mediated Hyper-Inflammatory Responses in COVID-19 (RESPOND)	COVID-19		NCT04394884
	Recruiting	Inflammation	173	A Clinical Trial of Convalescent Plasma Compared to Best Supportive Care for Treatment of Patients With Severe COVID-19	COVID-19	Drug: Convalesscent Plasma	NCT04433910
	Recruiting	Inflammation	174	Long Term Physical Functional Limitations in Daily Living in SARS-CoV2 Infected Patients Hospitalized in the Acute Phase Then Requiring Rehabilitation	Infection With Coronavirus SARS-CoV2	Other: Data record	NCT04356378
	Recruiting	Inflammation	175	Sequelae of Sars-CoV-2 Infections	Lung Diseases		NCT04442789
					Cardiac Disease
					Inflammatory Reaction
	Not yet recruiting	Inflammation	176	Evaluating Clinical Parameters of COVID-19 in Pregnancy	COVID-19		NCT04470583
					2019 Novel Coronavirus Infection
					COVID-19 Infection
	Recruiting	Inflammation	177	Immunity and Safety of Covid-19 Synthetic Minigene Vaccine	Pathogen Infection Covid-19 Infection	Biological: Injection and infusion of LV-SMENP-DC vaccine and antigen-specific CTLs	NCT04276896
	Recruiting	Inflammation	178	Moxibustion Plus Cupping in Convalescent Patients With COVID-19	COVID-19	Other: Moxibustion plus Cupping	NCT04374084
					Convalescence
	Recruiting	Inflammation	179	A Phase 1b Trial to Evaluate Safety and Effect of SAR443122 on Immune System in Severe COVID-19	Corona Virus Infection	Drug: SAR443122	NCT04469621
						Drug: Placebo
	Not yet recruiting	Inflammation	180	Low Dose Whole Lung Radiotherapy for Older Patients With COVID-19 Pneumonitis	COVID-19 Pneumonitis	Radiation: Low dose whole lung radiotherapy for older patients with COVID-19 pneumonitis	NCT04493294
	Not yet recruiting	Inflammation	181	A Phase 2 Study of the C3 Inhibitor AMY-101 in Patients With ARDS Due to COVID-19 (SAVE)	Acute Respiratory Distress Syndrome Due to SARS-CoV-2 Infection (Severe COVID19)	Drug: AMY-101	NCT04395456
						Other: WFI 5% glucose
	Recruiting	Inflammation	182	HDL Target of CoViD19 ? Analysis on the Caregivers of the Reunion University Hospital	SARS-CoV Infection	Other: research specific blood sample	NCT04384705
	Recruiting	Inflammation	183	Enoxaparin for Primary Thromboprophylaxis in Ambulatory Patients With COVID-19	COVID-19	Drug: Enoxaparin 40Mg/0.4Ml Inj Syringe 0.4Ml	NCT04400799
					Pulmonary Embolism, Deep Vein Thrombosis
	Recruiting	Inflammation	184	Study of Clinical and Immune Severity Profiles of Patients Infected With SARS-Cov2 (COVID-19)	Respiratory Tract Infections		NCT04365166
					Respiratory Tract Disease

## Sheet: Summary_d01
	394										394					325
	ALL STUDIES						DUPLICATE STUDIES HIGHLIGHTED						DUPLICATE STUDIES REMOVED
	Nr of study	Hallmark	Title of study	NCT number	Status		Title of study	Hallmark	NCT number	Status	Nr of study		Title of study	NCT number	Status	Nr of study
	1	Diabetes	Clinical Trial of Pioglitazone Treatment in Patients With Type 2 Diabetes Mellitus and Covid-19	NCT04535700	Not yet recruiting		"COVID-19 and Diabetes Outcomes"	Hypertension	NCT04324736	Recruiting	207		"COVID-19 and Diabetes Outcomes"	NCT04324736	Recruiting	1
	2	Diabetes	The Effect of Sitagliptin Treatment in COVID-19 Positive Diabetic Patients	NCT04365517	Not yet recruiting		"COVID-19 and Diabetes Outcomes"	Diabetes	NCT04324736	Recruiting	19		A Clinical Trial of Convalescent Plasma Compared to Best Supportive Care for Treatment of Patients With Severe COVID-19	NCT04433910	Recruiting	2
	3	Diabetes	NBT-NM108 as an Early Treatment of Suspected or Confirmed COVID-19 in Patients With Prediabetes or Type 2 Diabetes	NCT04540406	Not yet recruiting		A Clinical Trial of Convalescent Plasma Compared to Best Supportive Care for Treatment of Patients With Severe COVID-19	Hypercoagulability	NCT04433910	Recruiting	109		A Clinical Trial of Mycobacterium w in Critically Ill COVID 19 Patients	NCT04347174	Recruiting	3
	4	Diabetes	Canakinumab in Patients With COVID-19 and Type 2 Diabetes	NCT04510493	Not yet recruiting		A Clinical Trial of Convalescent Plasma Compared to Best Supportive Care for Treatment of Patients With Severe COVID-19	Inflammation	NCT04433910	Recruiting	383		A Clinical Trial to Determine the Safety and Efficacy of Hope Biosciences Autologous Mesenchymal Stem Cell Therapy (HB-adMSCs) to Provide Protection Against COVID-19	NCT04349631	Enrolling by invitation	4
	5	Diabetes	Sitagliptin Treatment in Diabetic COVID-19 Positive Patients	NCT04382794	Completed		A Clinical Trial of Mycobacterium w in Critically Ill COVID 19 Patients	Hypercoagulability	NCT04347174	Recruiting	96		A Phase 1b Trial to Evaluate Safety and Effect of SAR443122 on Immune System in Severe COVID-19	NCT04469621	Recruiting	5
	6	Diabetes	Short-term Impact of COVID-19 Lockdown on Metabolic Control of Type 2 Diabetes	NCT04501991	Completed		A Clinical Trial to Determine the Safety and Efficacy of Hope Biosciences Autologous Mesenchymal Stem Cell Therapy (HB-adMSCs) to Provide Protection Against COVID-19	Hypercoagulability	NCT04349631	Enrolling by invitation	153		A Phase 2 Study of the C3 Inhibitor AMY-101 in Patients With ARDS Due to COVID-19 (SAVE)	NCT04395456	Not yet recruiting	6
	7	Diabetes	Isotretinoin in Treatment of COVID-19	NCT04361422	Not yet recruiting		A Phase 1b Trial to Evaluate Safety and Effect of SAR443122 on Immune System in Severe COVID-19	Inflammation	NCT04469621	Recruiting	389		A Pilot Clinical Study on Inhalation of Mesenchymal Stem Cells Exosomes Treating Severe Novel Coronavirus Pneumonia	NCT04276987	Completed	7
	8	Diabetes	Cardiovascular Effects of COVID-19	NCT04365699	Recruiting		A Phase 2 Study of the C3 Inhibitor AMY-101 in Patients With ARDS Due to COVID-19 (SAVE)	Inflammation	NCT04395456	Not yet recruiting	391		A Pilot Study of Human Amniotic Fluid for COVID19 Associated Respiratory Failure	NCT04319731	Recruiting	8
	9	Diabetes	Impact of Tele-interventions During the COVID-19 Pandemic in Patients With Diabetes Mellitus	NCT04344210	Enrolling by invitation		A Pilot Clinical Study on Inhalation of Mesenchymal Stem Cells Exosomes Treating Severe Novel Coronavirus Pneumonia	Diabetes	NCT04276987	Completed	58		A Pragmatic Randomized Controlled Trial of Therapeutic Anticoagulation Versus Standard Care as a Rapid Response to (SARS-CoV-2) COVID-19 Pandemic	NCT04444700	Recruiting	9
	10	Diabetes	Combination Therapy With Isotretinoin and Tamoxifen Expected to Provide Complete Protection Against Severe Acute Respiratory Syndrome Coronavirus	NCT04389580	Not yet recruiting		A Pilot Clinical Study on Inhalation of Mesenchymal Stem Cells Exosomes Treating Severe Novel Coronavirus Pneumonia	Hypercoagulability	NCT04276987	Completed	158		A Randomized Trial of Anticoagulation Strategies in COVID-19	NCT04359277	Recruiting	10
	11	Diabetes	Combination With All-trans Retinoic Acid and Isotretinoin as A Novel Treatment for Inducing Neutralizing Antibodies in COVID-19 Infected Patients Better Than Vaccine: An Innovative Treatment	NCT04396067	Not yet recruiting		A Pilot Study of Human Amniotic Fluid for COVID19 Associated Respiratory Failure	Inflammation	NCT04319731	Recruiting	228		A Randomized, Double-Blind, Placebo-Controlled Clinical Trial to Determine the Safety and Efficacy of Hope Biosciences Allogeneic Mesenchymal Stem Cell Therapy (HB-adMSCs) to Provide Protection Against COVID-19	NCT04348435	Enrolling by invitation	11
	12	Diabetes	Covid-19 and Diabetes in West of Algeria	NCT04412746	Recruiting		A Pragmatic Randomized Controlled Trial of Therapeutic Anticoagulation Versus Standard Care as a Rapid Response to (SARS-CoV-2) COVID-19 Pandemic	Hypercoagulability	NCT04444700	Recruiting	121		A Single-center Retrospective Study to Find Prediction Factors Related to Mortality of COVID-19 Patients.	NCT04365634	Completed	12
	13	Diabetes	Camostat and Artemisia Annua vs Placebo in COVID-19 Outpatients	NCT04530617	Not yet recruiting		A Randomized Trial of Anticoagulation Strategies in COVID-19	Hypercoagulability	NCT04359277	Recruiting	132		A Study of Anakinra to Prevent or Treat Severe Side Effects for Patients Receiving CAR-T Cell Therapy	NCT04148430	Recruiting	13
	14	Diabetes	Stem Cell Educator Therapy Treat the Viral Inflammation in COVID-19	NCT04299152	Not yet recruiting		A Randomized, Double-Blind, Placebo-Controlled Clinical Trial to Determine the Safety and Efficacy of Hope Biosciences Allogeneic Mesenchymal Stem Cell Therapy (HB-adMSCs) to Provide Protection Against COVID-19	Hypercoagulability	NCT04348435	Enrolling by invitation	151		A Study of APL-9 in Adults With Mild to Moderate ARDS Due to COVID-19	NCT04402060	Recruiting	14
	15	Diabetes	Collateral Damage From the COVID-19 Pandemic Observed in Patients Treated With Intravitreal Injections (IVT) of Anti-angiogenic Agents	NCT04395859	Recruiting		A Single-center Retrospective Study to Find Prediction Factors Related to Mortality of COVID-19 Patients.	Diabetes	NCT04365634	Completed	38		A Study of Cell Therapy in COVID-19 Subjects With Acute Kidney Injury Who Are Receiving Renal Replacement Therapy	NCT04445220	Not yet recruiting	15
	16	Diabetes	The Study of Quadruple Therapy Zinc, Quercetin, Bromelain and Vitamin C on the Clinical Outcomes of Patients Infected With COVID-19	NCT04468139	Recruiting		A Study of Anakinra to Prevent or Treat Severe Side Effects for Patients Receiving CAR-T Cell Therapy	Inflammation	NCT04148430	Recruiting	290		A Study to Collect Bone Marrow for Process Development and Production of BM-MSC to Treat Severe COVID19 Pneumonitis	NCT04397471	Not yet recruiting	16
	17	Diabetes	Assessment of Mortality Rates in SARS-CoV-2 Infected Populations Treated With Repurposed Medications	NCT04432350	Not yet recruiting		A Study of APL-9 in Adults With Mild to Moderate ARDS Due to COVID-19	Inflammation	NCT04402060	Recruiting	304		A Study to Evaluate OP-101 (Dendrimer N-acetyl-cysteine) in Severe Coronavirus Disease 2019 (COVID-19) Patients	NCT04458298	Recruiting	17
	18	Diabetes	Hydroxychloroquine or Diltiazem-Niclosamide for the Treatment of COVID-19	NCT04372082	Not yet recruiting		A Study of Cell Therapy in COVID-19 Subjects With Acute Kidney Injury Who Are Receiving Renal Replacement Therapy	Inflammation	NCT04445220	Not yet recruiting	220		A Study to Evaluate the Safety and Efficacy of Razuprotafib, a Novel Tie 2 Activator, in Hospitalized Subjects With Moderate to Severe Coronavirus Disease 2019 (COVID-19)	NCT04511650	Not yet recruiting	18
	19	Diabetes	"COVID-19 and Diabetes Outcomes"	NCT04324736	Recruiting		A Study to Collect Bone Marrow for Process Development and Production of BM-MSC to Treat Severe COVID19 Pneumonitis	Inflammation	NCT04397471	Not yet recruiting	288		A Study to Evaluate the Safety, Pharmacokinetics (PK), and Efficacy of TAK-671 for the Treatment of Coronavirus Disease (COVID) 2019 in Adults	NCT04464460	Not yet recruiting	19
	20	Diabetes	Suloexide in the Treatment of Early Stages of COVID-19	NCT04483830	Completed		A Study to Evaluate OP-101 (Dendrimer N-acetyl-cysteine) in Severe Coronavirus Disease 2019 (COVID-19) Patients	Inflammation	NCT04458298	Recruiting	347		A Trial Using ANAKINRA, TOCILIZUMAB Alone or in Association With RUXOLITINIB in Severe Stage 2b and 3 of COVID19-associated Disease	NCT04424056	Not yet recruiting	20
	21	Diabetes	Remote Continues Glucose Monitoring During the COVID-19 Pandemic in Quarantined Hospitalized Patients	NCT04430608	Recruiting		A Study to Evaluate the Safety and Efficacy of Razuprotafib, a Novel Tie 2 Activator, in Hospitalized Subjects With Moderate to Severe Coronavirus Disease 2019 (COVID-19)	Hypercoagulability	NCT04511650	Not yet recruiting	88		ABX464 in Treating Inflammation and Preventing Acute Respiratory Failure in Patients With COVID-19	NCT04393038	Recruiting	21
	22	Diabetes	Effects of DPP4 Inhibition on COVID-19	NCT04341935	Not yet recruiting		A Study to Evaluate the Safety and Efficacy of Razuprotafib, a Novel Tie 2 Activator, in Hospitalized Subjects With Moderate to Severe Coronavirus Disease 2019 (COVID-19)	Inflammation	NCT04511650	Not yet recruiting	273		ACEI or ARB and COVID-19 Severity and Mortality in US Veterans	NCT04467931	Active, not recruiting	22
	23	Diabetes	COVID-19 in the Swedish ICU-cohort: Risk Factors of Critical Care Admission and Intensive Care Mortality	NCT04390074	Completed		A Study to Evaluate the Safety, Pharmacokinetics (PK), and Efficacy of TAK-671 for the Treatment of Coronavirus Disease (COVID) 2019 in Adults	Hypercoagulability	NCT04464460	Not yet recruiting	155		Anti COVID-19 Convalescent Plasma Therapy	NCT04345679	Not yet recruiting	23
	24	Diabetes	Use of UC-MSCs for COVID-19 Patients	NCT04355728	Active, not recruiting		A Trial Using ANAKINRA, TOCILIZUMAB Alone or in Association With RUXOLITINIB in Severe Stage 2b and 3 of COVID19-associated Disease	Inflammation	NCT04424056	Not yet recruiting	296		Anticoagulation in Patients Suffering From COVID-19 Disease The ANTI-CO Trial	NCT04445935	Recruiting	24
	25	Diabetes	Renin-Angiotensin-Aldosterone System Inhibitors, Hypertension, and COVID-19	NCT04374695	Not yet recruiting		ABX464 in Treating Inflammation and Preventing Acute Respiratory Failure in Patients With COVID-19	Inflammation	NCT04393038	Recruiting	214		Anti-il6 Treatment of Serious COVID-19 Disease With Threatening Respiratory Failure	NCT04322773	Recruiting	25
	26	Diabetes	Early transfusIon of Convalescent Plasma in Elderly COVID-19 Patients. to Prevent Disease Progression.	NCT04374526	Recruiting		ACEI or ARB and COVID-19 Severity and Mortality in US Veterans	Hypertension	NCT04467931	Active, not recruiting	194		Antithrombotic Therapy to Ameliorate Complications of COVID-19 ( ATTACC )	NCT04372589	Recruiting	26
	27	Diabetes	Early Prophylactic Low-molecular-weight Heparin (LMWH) in Symptomatic COVID-19 Positive Patients	NCT04492254	Not yet recruiting		Anti COVID-19 Convalescent Plasma Therapy	Inflammation	NCT04345679	Not yet recruiting	254		Anti-thrombotics for Adults Hospitalized With COVID-19	NCT04505774	Recruiting	27
	28	Diabetes	Assessing the Impact of the COVID-19 Lockdown on Metabolic Control and Access to Health Care in Patients With Diabetes	NCT04485351	Recruiting		Anticoagulation in Patients Suffering From COVID-19 Disease The ANTI-CO Trial	Hypercoagulability	NCT04445935	Recruiting	80		Assessing the Impact of the COVID-19 Lockdown on Metabolic Control and Access to Health Care in Patients With Diabetes	NCT04485351	Recruiting	28
	29	Diabetes	Effects of Discontinuing Renin-angiotensin System Inhibitors in Patients With COVID-19	NCT04351581	Recruiting		Anti-il6 Treatment of Serious COVID-19 Disease With Threatening Respiratory Failure	Hypertension	NCT04322773	Recruiting	180		Assessment of Efficacy and Safety of Ruxolitinib in Participants With COVID-19-Associated ARDS Who Require Mechanical Ventilation (RUXCOVID-DEVENT)	NCT04377620	Recruiting	29
	30	Diabetes	AZD1656 in Diabetic Patients Hospitalised With Suspected or Confirmed COVID-19	NCT04516759	Not yet recruiting		Antithrombotic Therapy to Ameliorate Complications of COVID-19 ( ATTACC )	Hypercoagulability	NCT04372589	Recruiting	78		Assessment of Mortality Rates in SARS-CoV-2 Infected Populations Treated With Repurposed Medications	NCT04432350	Not yet recruiting	30
	31	Diabetes	Cardiovascular Risk Factors and Severe COVID-19. A Nationwide Registry-based Case-Control Study	NCT04426084	Active, not recruiting		Anti-thrombotics for Adults Hospitalized With COVID-19	Hypercoagulability	NCT04505774	Recruiting	116		Assessment of the Risk of Pulmonary Embolism and Coagulation Profile in Patients With COVID-19 Lung Disease	NCT04479540	Recruiting	31
	32	Diabetes	Efficacy and Safety of Ivermectin and Doxycycline in Combination or IVE Alone in Patients With COVID-19 Infection.	NCT04407130	Enrolling by invitation		Assessing the Impact of the COVID-19 Lockdown on Metabolic Control and Access to Health Care in Patients With Diabetes	Diabetes	NCT04485351	Recruiting	28		Assessment the Activity Value of Isotretinoin (13- Cis-Retinoic Acid ) in the Treatment of COVID-19 (Randomized)	NCT04353180	Not yet recruiting	32
	33	Diabetes	Efficacy of Hydroxychloroquine, Telmisartan and Azithromycin on the Survival of Hospitalized Elderly Patients With COVID-19	NCT04359953	Recruiting		Assessment of Efficacy and Safety of Ruxolitinib in Participants With COVID-19-Associated ARDS Who Require Mechanical Ventilation (RUXCOVID-DEVENT)	Hypercoagulability	NCT04377620	Recruiting	146		AZD1656 in Diabetic Patients Hospitalised With Suspected or Confirmed COVID-19	NCT04516759	Not yet recruiting	33
	34	Diabetes	mulTi-Arm Therapeutic Study in Pre-ICu Patients Admitted With Covid-19 - Experimental Drugs and Mechanisms	NCT04393246	Recruiting		Assessment of Mortality Rates in SARS-CoV-2 Infected Populations Treated With Repurposed Medications	Diabetes	NCT04432350	Not yet recruiting	17		Baricitinib, Placebo and Antiviral Therapy for the Treatment of Patients With Moderate and Severe COVID-19	NCT04373044	Recruiting	34
	35	Diabetes	Safety and Efficacy of AT-527 in Subjects With Moderate Coronavirus Disease (COVID-19)	NCT04396106	Recruiting		Assessment of Mortality Rates in SARS-CoV-2 Infected Populations Treated With Repurposed Medications	Hypertension	NCT04432350	Not yet recruiting	172		Best Supportive Care With or Without Low Dose Whole Lung Radiation Therapy for the Treatment of COVID-19	NCT04433949	Recruiting	35
	36	Diabetes	Efficacy and Safety of Dipeptidyl Peptidase-4 Inhibitors in Diabetic Patients With Established COVID-19	NCT04371978	Not yet recruiting		Assessment of the Risk of Pulmonary Embolism and Coagulation Profile in Patients With COVID-19 Lung Disease	Hypercoagulability	NCT04479540	Recruiting	110		Camostat and Artemisia Annua vs Placebo in COVID-19 Outpatients	NCT04530617	Not yet recruiting	36
	37	Diabetes	Prognostic Factors Keeping Track for COVID-19 Pneumonia	NCT04324684	Completed		Assessment the Activity Value of Isotretinoin (13- Cis-Retinoic Acid ) in the Treatment of COVID-19 (Randomized)	Hypercholesterolaemia	NCT04353180	Not yet recruiting	62		Canakinumab in Patients With COVID-19 and Type 2 Diabetes	NCT04510493	Not yet recruiting	37
	38	Diabetes	A Single-center Retrospective Study to Find Prediction Factors Related to Mortality of COVID-19 Patients.	NCT04365634	Completed		Assessment the Activity Value of Isotretinoin (13- Cis-Retinoic Acid ) in the Treatment of COVID-19 (Randomized)	Inflammation	NCT04353180	Not yet recruiting	232		Canakinumab in Covid-19 Cardiac Injury (The Three C Study)	NCT04365153	Active, not recruiting	38
	39	Diabetes	Corticosteroids During Covid-19 Viral Pneumonia Related to SARS-Cov-2 Infection	NCT04344288	Recruiting		AZD1656 in Diabetic Patients Hospitalised With Suspected or Confirmed COVID-19	Diabetes	NCT04516759	Not yet recruiting	30		Cardiopulmonary Inflammation and Multi-System Imaging During the Clinical Course of COVID-19 Infection in Asymptomatic and Symptomatic Persons	NCT04401449	Enrolling by invitation	39
	40	Diabetes	Long-term Use of Drugs That Could Prevent the Risk of Serious COVID-19 Infections or Make it Worse	NCT04356417	Not yet recruiting		Baricitinib, Placebo and Antiviral Therapy for the Treatment of Patients With Moderate and Severe COVID-19	Inflammation	NCT04373044	Recruiting	244		Cardiovascular Effects of COVID-19	NCT04365699	Recruiting	40
	41	Diabetes	FEnofibRate as a Metabolic INtervention for COVID-19	NCT04517396	Enrolling by invitation		Best Supportive Care With or Without Low Dose Whole Lung Radiation Therapy for the Treatment of COVID-19	Hypercoagulability	NCT04433949	Recruiting	113		Cardiovascular Risk Factors and Severe COVID-19. A Nationwide Registry-based Case-Control Study	NCT04426084	Active, not recruiting	41
	42	Diabetes	Nitric Oxide Releasing Solutions to Prevent and Treat Mild/Moderate COVID-19 Infection	NCT04337918	Recruiting		Camostat and Artemisia Annua vs Placebo in COVID-19 Outpatients	Diabetes	NCT04530617	Not yet recruiting	13		Cell Therapy Using Umbilical Cord-derived Mesenchymal Stromal Cells in SARS-CoV-2-related ARDS	NCT04333368	Recruiting	42
	43	Diabetes	GlitazOne Treatment for Coronavirus HypoxiA, a Safety and Tolerability Open Label With Matching Cohort Pilot Study	NCT04473274	Recruiting		Camostat and Artemisia Annua vs Placebo in COVID-19 Outpatients	Hypertension	NCT04530617	Not yet recruiting	164		Charité Trial of Cenicriviroc (CVC) Treatment for COVID-19 Patients	NCT04500418	Recruiting	43
	44	Diabetes	Dipeptidyl Peptidase-4 Inhibitor (DPP4i) for the Control of Hyperglycemia in Patients With COVID-19	NCT04542213	Recruiting		Canakinumab in Patients With COVID-19 and Type 2 Diabetes	Diabetes	NCT04510493	Not yet recruiting	4		CLBS119 for Repair of COVID-19 Induced Pulmonary Damage	NCT04522817	Not yet recruiting	44
	45	Diabetes	Safety and Efficacy of Viusid and Asbrip in Hospitalized Patients Infected by SARS-Cov-2 With COVID-19	NCT04407182	Recruiting		Canakinumab in Covid-19 Cardiac Injury (The Three C Study)	Inflammation	NCT04365153	Active, not recruiting	331		Clinical and Biological Predictors of COVID-19 Disease in Older Patients	NCT04348396	Not yet recruiting	45
	46	Diabetes	COMPASS Study: an Online Cognitive-behavioural Therapy (CBT) Program Treating Anxiety and Low Mood in Long-term Conditions During the COVID-19 Pandemic	NCT04535778	Not yet recruiting		Cardiopulmonary Inflammation and Multi-System Imaging During the Clinical Course of COVID-19 Infection in Asymptomatic and Symptomatic Persons	Inflammation	NCT04401449	Enrolling by invitation	284		Clinical Efficacy of Nafamostat Mesylate for COVID-19 Pneumonia	NCT04418128	Not yet recruiting	46
	47	Diabetes	Joint Use of Electrocardiogram and Transthoracic Echocardiography With Other Clinico-biological Parameters in an Observational Study to Monitor Cardio-vascular Events and Predict Outcomes in Patients Diagnosed With COVID-19	NCT04320017	Recruiting		Cardiovascular Effects of COVID-19	Diabetes	NCT04365699	Recruiting	8		Clinical Research of Human Mesenchymal Stem Cells in the Treatment of COVID-19 Pneumonia	NCT04339660	Recruiting	47
	48	Diabetes	TOFAcitinib Plus Hydroxycloroquine vs Hydroxycloroquine in Patients With COVID-19 Interstitial Pneumonia	NCT04390061	Not yet recruiting		Cardiovascular Risk Factors and Severe COVID-19. A Nationwide Registry-based Case-Control Study	Diabetes	NCT04426084	Active, not recruiting	31		Clinical Study for the Treatment With Interferon-ß-1a (IFNß-1a) of COVID-19 Patients	NCT04449380	Not yet recruiting	48
	49	Diabetes	Tocilizumab for the Treatment of Cytokine Release Syndrome in Patients With COVID-19 (SARS-CoV-2 Infection)	NCT04361552	Withdrawn		Cardiovascular Risk Factors and Severe COVID-19. A Nationwide Registry-based Case-Control Study	Hypertension	NCT04426084	Active, not recruiting	177		Clinical Trial of Pioglitazone Treatment in Patients With Type 2 Diabetes Mellitus and Covid-19	NCT04535700	Not yet recruiting	49
	50	Diabetes	Effect of a Nss to Reduce Complications in Patients With Covid-19 and Comorbidities in Stage III	NCT04507867	Not yet recruiting		Cell Therapy Using Umbilical Cord-derived Mesenchymal Stromal Cells in SARS-CoV-2-related ARDS	Inflammation	NCT04333368	Recruiting	282		Clinical Trial of the Use of Anakinra in Cytokine Storm Syndrome Secondary to Covid-19 (ANA-COVID-GEAS)	NCT04443881	Recruiting	50
	51	Diabetes	COVID-19 in PID Survey	NCT04459689	Recruiting		Charité Trial of Cenicriviroc (CVC) Treatment for COVID-19 Patients	Inflammation	NCT04500418	Recruiting	271		Clinical Trial on the Efficacy and Safety of Bemiparin in Patients Hospitalized Because of COVID-19	NCT04420299	Recruiting	51
	52	Diabetes	European/Euro-ELSO Survey on Adult and Neonatal/ Pediatric COVID-19 Patients in ECMO	NCT04366921	Recruiting		CLBS119 for Repair of COVID-19 Induced Pulmonary Damage	Inflammation	NCT04522817	Not yet recruiting	378		Clinical Trial to Evaluate CERC-002 in Adults With COVID-19 Pneumonia and Acute Lung Injury	NCT04412057	Recruiting	52
	53	Diabetes	Therapeutic Use of Convalescent Plasma in the Treatment of Patients With Moderate to Severe COVID-19	NCT04516811	Not yet recruiting		Clinical and Biological Predictors of COVID-19 Disease in Older Patients	Inflammation	NCT04348396	Not yet recruiting	353		Coagulopathy in COVID19 - A Multi-Centre Observational Study in UK	NCT04405232	Recruiting	53
	54	Diabetes	COVID-19 Blood Pressure Endothelium Interaction Study (OBELIX)	NCT04409847	Recruiting		Clinical Efficacy of Nafamostat Mesylate for COVID-19 Pneumonia	Hypercoagulability	NCT04418128	Not yet recruiting	76		Coagulopathy of COVID-19: A Pragmatic Randomized Controlled Trial of Therapeutic Anticoagulation Versus Standard Care	NCT04362085	Recruiting	54
	55	Diabetes	Glycaemia and Cardiac Function in Patients With COVID-19	NCT04410718	Recruiting		Clinical Research of Human Mesenchymal Stem Cells in the Treatment of COVID-19 Pneumonia	Inflammation	NCT04339660	Recruiting	229		Colchicine Counteracting Inflammation in COVID-19 Pneumonia	NCT04322565	Recruiting	55
	56	Diabetes	Multicentric Registry of Patients With Acute Leukemia Infected by COVID-19	NCT04452604	Not yet recruiting		Clinical Study for the Treatment With Interferon-ß-1a (IFNß-1a) of COVID-19 Patients	Inflammation	NCT04449380	Not yet recruiting	285		Colchicine Twice Daily During 10 Days as an Option for the Treatment of Symptoms Induced by Inflammation in Patients With Mild and Severe Coronavirus Disease	NCT04367168	Recruiting	56
	57	Diabetes	COVID-19 Patients Characterization, Biobank, Treatment Response and Outcome Predictor	NCT04318366	Recruiting		Clinical Trial of Pioglitazone Treatment in Patients With Type 2 Diabetes Mellitus and Covid-19	Inflammation	NCT04535700	Not yet recruiting	224		Collateral Damage From the COVID-19 Pandemic Observed in Patients Treated With Intravitreal Injections (IVT) of Anti-angiogenic Agents	NCT04395859	Recruiting	57
	58	Diabetes	A Pilot Clinical Study on Inhalation of Mesenchymal Stem Cells Exosomes Treating Severe Novel Coronavirus Pneumonia	NCT04276987	Completed		Clinical Trial of Pioglitazone Treatment in Patients With Type 2 Diabetes Mellitus and Covid-19	Diabetes	NCT04535700	Not yet recruiting	1		Combination of Recombinant Bacterial ACE2 Receptors -Like Enzyme of B38-CAP and Isotretinoin Could be Promising COVID-19 Infection- and Lung Injury Preventing Drug Better Than Recombinant Human ACE2	NCT04382950	Not yet recruiting	58
	59	Hypercholesterolaemia	Combination Therapies to Reduce Carriage of SARS-Cov-2 and Improve Outcome of COVID-19 in Ivory Coast: a Phase Randomized IIb Trial	NCT04466241	Not yet recruiting		Clinical Trial of the Use of Anakinra in Cytokine Storm Syndrome Secondary to Covid-19 (ANA-COVID-GEAS)	Inflammation	NCT04443881	Recruiting	243		Combination Therapies to Reduce Carriage of SARS-Cov-2 and Improve Outcome of COVID-19 in Ivory Coast: a Phase Randomized IIb Trial	NCT04466241	Not yet recruiting	59
	60	Hypercholesterolaemia	PATCH 2&3:Prevention & Treatment of COVID-19 (Severe Acute Respiratory Syndrome Coronavirus 2) With Hydroxychloroquine	NCT04353037	Recruiting		Clinical Trial on the Efficacy and Safety of Bemiparin in Patients Hospitalized Because of COVID-19	Hypercoagulability	NCT04420299	Recruiting	79		Combination With All-trans Retinoic Acid and Isotretinoin as A Novel Treatment for Inducing Neutralizing Antibodies in COVID-19 Infected Patients Better Than Vaccine: An Innovative Treatment	NCT04396067	Not yet recruiting	60
	61	Hypercholesterolaemia	Estrogen Therapy in Non-severe COVID-19 Patients	NCT04539626	Not yet recruiting		Clinical Trial to Evaluate CERC-002 in Adults With COVID-19 Pneumonia and Acute Lung Injury	Inflammation	NCT04412057	Recruiting	365		Combination Therapy With Isotretinoin and Tamoxifen Expected to Provide Complete Protection Against Severe Acute Respiratory Syndrome Coronavirus	NCT04389580	Not yet recruiting	61
	62	Hypercholesterolaemia	Assessment the Activity Value of Isotretinoin (13- Cis-Retinoic Acid ) in the Treatment of COVID-19 (Randomized)	NCT04353180	Not yet recruiting		Coagulopathy in COVID19 - A Multi-Centre Observational Study in UK	Hypercoagulability	NCT04405232	Recruiting	103		COMPASS Study: an Online Cognitive-behavioural Therapy (CBT) Program Treating Anxiety and Low Mood in Long-term Conditions During the COVID-19 Pandemic	NCT04535778	Not yet recruiting	62
	63	Hypercholesterolaemia	Study of Isoquercetin (IQC-950AN) Plus Standard of Care Versus Standard of Care Only for the Treatment of COVID-19	NCT04536090	Not yet recruiting		Coagulopathy of COVID-19: A Pragmatic Randomized Controlled Trial of Therapeutic Anticoagulation Versus Standard Care	Hypercoagulability	NCT04362085	Recruiting	70		Compassionate Use Open-Label Anti-CD14 Treatment in Patients With SARS-CoV-2 (COVID-19)	NCT04346277	Available	63
	64	Hypercholesterolaemia	Microbiota in COVID-19 Patients for Future Therapeutic and Preventive Approaches	NCT04410263	Recruiting		Colchicine Counteracting Inflammation in COVID-19 Pneumonia	Inflammation	NCT04322565	Recruiting	345		Concentration-effect Relationship of Enoxaparin for Thromboembolic Prevention	NCT04520620	Withdrawn	64
	65	Hypercholesterolaemia	Short-term Impact of COVID-19 Lockdown on Metabolic Control of Type 2 Diabetes	NCT04501991	Completed		Colchicine Twice Daily During 10 Days as an Option for the Treatment of Symptoms Induced by Inflammation in Patients With Mild and Severe Coronavirus Disease	Inflammation	NCT04367168	Recruiting	240		Convalescent Antibodies Infusion in Critically Ill COVID 19 Patients	NCT04346589	Recruiting	65
	66	Hypercholesterolaemia	Tocilizumab Treatment in Patients With COVID-19	NCT04363853	Recruiting		Collateral Damage From the COVID-19 Pandemic Observed in Patients Treated With Intravitreal Injections (IVT) of Anti-angiogenic Agents	Diabetes	NCT04395859	Recruiting	15		Convalescent Antibodies Infusion in COVID 19 Patients	NCT04418531	Not yet recruiting	66
	67	Hypercholesterolaemia	HDL Target of CoViD19 ? Analysis on the Caregivers of the Reunion University Hospital	NCT04384705	Recruiting		Combination of Recombinant Bacterial ACE2 Receptors -Like Enzyme of B38-CAP and Isotretinoin Could be Promising COVID-19 Infection- and Lung Injury Preventing Drug Better Than Recombinant Human ACE2	Hypertension	NCT04382950	Not yet recruiting	170		Convalescent Plasma for COVID-19	NCT04365439	Not yet recruiting	67
	68	Hypercholesterolaemia	Effect of a Nss to Reduce Complications in Patients With Covid-19 and Comorbidities in Stage III	NCT04507867	Not yet recruiting		Combination Therapies to Reduce Carriage of SARS-Cov-2 and Improve Outcome of COVID-19 in Ivory Coast: a Phase Randomized IIb Trial	Hypercholesterolaemia	NCT04466241	Not yet recruiting	59		Convalescent Plasma Trial in COVID -19 Patients	NCT04356534	Completed	68
	69	Hypercholesterolaemia	PREPARE-IT. Prevention of COVID19 With EPA in Healthcare Providers at Risk - Intervention Trial	NCT04460651	Not yet recruiting		Combination With All-trans Retinoic Acid and Isotretinoin as A Novel Treatment for Inducing Neutralizing Antibodies in COVID-19 Infected Patients Better Than Vaccine: An Innovative Treatment	Diabetes	NCT04396067	Not yet recruiting	11		Convalescent Plasma Therapy vs. SOC for the Treatment of COVID19 in Hospitalized Patients	NCT04345523	Recruiting	69
	70	Hypercoagulability	Coagulopathy of COVID-19: A Pragmatic Randomized Controlled Trial of Therapeutic Anticoagulation Versus Standard Care	NCT04362085	Recruiting		Combination With All-trans Retinoic Acid and Isotretinoin as A Novel Treatment for Inducing Neutralizing Antibodies in COVID-19 Infected Patients Better Than Vaccine: An Innovative Treatment	Hypertension	NCT04396067	Not yet recruiting	168		CorONa Virus edoxabaN ColchicinE (CONVINCE) COVID-19	NCT04516941	Not yet recruiting	70
	71	Hypercoagulability	Safety and Efficacy of Therapeutic Anticoagulation on Clinical Outcomes in Hospitalized Patients With COVID-19	NCT04377997	Not yet recruiting		Combination Therapies to Reduce Carriage of SARS-Cov-2 and Improve Outcome of COVID-19 in Ivory Coast: a Phase Randomized IIb Trial	Inflammation	NCT04466241	Not yet recruiting	237		Coronavirus (COVID-19) ACEi/ARB Investigation	NCT04330300	Suspended	71
	72	Hypercoagulability	Extracorporeal Blood Purification as a Treatment Modality for COVID-19	NCT04478539	Recruiting		Combination Therapy With Isotretinoin and Tamoxifen Expected to Provide Complete Protection Against Severe Acute Respiratory Syndrome Coronavirus	Diabetes	NCT04389580	Not yet recruiting	10		Coronavirus Smell Therapy for Anosmia Recovery	NCT04422275	Not yet recruiting	72
	73	Hypercoagulability	Preventing COVID-19 Complications With Low- and High-dose Anticoagulation	NCT04345848	Recruiting		Combination Therapy With Isotretinoin and Tamoxifen Expected to Provide Complete Protection Against Severe Acute Respiratory Syndrome Coronavirus	Hypertension	NCT04389580	Not yet recruiting	167		Correlative Study on Cancer Patients and Healthcare Professionals Exposed to Infection by Severe Acute Respiratory Syndrome-Corona Virus-2 (SARS-Cov-2), COVID-19 Causative Agent.	NCT04345315	Recruiting	73
	74	Hypercoagulability	Therapeutic Plasma Exchange for COVID-19-associated Hyperviscosity	NCT04441996	Enrolling by invitation		COMPASS Study: an Online Cognitive-behavioural Therapy (CBT) Program Treating Anxiety and Low Mood in Long-term Conditions During the COVID-19 Pandemic	Diabetes	NCT04535778	Not yet recruiting	46		Corticosteroids During Covid-19 Viral Pneumonia Related to SARS-Cov-2 Infection	NCT04344288	Recruiting	74
	75	Hypercoagulability	Effectiveness and Safety of Medical Treatment for SARS-CoV-2 (COVID-19) in Colombia	NCT04359095	Not yet recruiting		Compassionate Use Open-Label Anti-CD14 Treatment in Patients With SARS-CoV-2 (COVID-19)	Inflammation	NCT04346277	Available	286		CoV-Hep Study: Regional Anticoagulation Modalities in Continuous Venous Venous Hemodialysis in Patients With COVID-19	NCT04487990	Recruiting	75
	76	Hypercoagulability	Clinical Efficacy of Nafamostat Mesylate for COVID-19 Pneumonia	NCT04418128	Not yet recruiting		Concentration-effect Relationship of Enoxaparin for Thromboembolic Prevention	Hypercoagulability	NCT04520620	Withdrawn	122		COVID 19 Biomarkers	NCT04363008	Recruiting	76
	77	Hypercoagulability	Therapeutic Plasmapheresis in Critically Ill Adult Patients With COVID-19 Confirmed Diagnosis	NCT04480632	Not yet recruiting		Concentration-effect Relationship of Enoxaparin for Thromboembolic Prevention	Inflammation	NCT04520620	Withdrawn	359		Covid-19 and Diabetes in West of Algeria	NCT04412746	Recruiting	77
	78	Hypercoagulability	Antithrombotic Therapy to Ameliorate Complications of COVID-19 ( ATTACC )	NCT04372589	Recruiting		Convalescent Antibodies Infusion in Critically Ill COVID 19 Patients	Hypercoagulability	NCT04346589	Recruiting	128		Covid-19 Associated Coagulopathy	NCT04360824	Recruiting	78
	79	Hypercoagulability	Clinical Trial on the Efficacy and Safety of Bemiparin in Patients Hospitalized Because of COVID-19	NCT04420299	Recruiting		Convalescent Antibodies Infusion in COVID 19 Patients	Hypercoagulability	NCT04418531	Not yet recruiting	99		COVID-19 Associated Lymphopenia Pathogenesis Study in Blood (CALYPSO)	NCT04401436	Recruiting	79
	80	Hypercoagulability	Anticoagulation in Patients Suffering From COVID-19 Disease The ANTI-CO Trial	NCT04445935	Recruiting		Convalescent Plasma for COVID-19	Inflammation	NCT04365439	Not yet recruiting	263		COVID-19 Blood Pressure Endothelium Interaction Study (OBELIX)	NCT04409847	Recruiting	80
	81	Hypercoagulability	Effect of a Combination of Treatment of Reginmune Capsule and Immunofree Tablets in the Treatment of Mild to Moderate COVID-19 Patients	NCT04494204	Recruiting		Convalescent Plasma Trial in COVID -19 Patients	Inflammation	NCT04356534	Completed	339		COVID-19 in PID Survey	NCT04459689	Recruiting	81
	82	Hypercoagulability	Effect of the Use of Anticoagulant Therapy During Hospitalization and Discharge in Patients With COVID-19 Infection	NCT04508439	Recruiting		Convalescent Plasma Therapy vs. SOC for the Treatment of COVID19 in Hospitalized Patients	Hypercoagulability	NCT04345523	Recruiting	102		COVID-19 in the Swedish ICU-cohort: Risk Factors of Critical Care Admission and Intensive Care Mortality	NCT04390074	Completed	82
	83	Hypercoagulability	Protective Effect of Aspirin on COVID-19 Patients	NCT04365309	Enrolling by invitation		CorONa Virus edoxabaN ColchicinE (CONVINCE) COVID-19	Hypercoagulability	NCT04516941	Not yet recruiting	84		COVID-19 Infection in Vulnerable Patients With Inflammatory Rheumatic Diseases	NCT04335747	Recruiting	83
	84	Hypercoagulability	CorONa Virus edoxabaN ColchicinE (CONVINCE) COVID-19	NCT04516941	Not yet recruiting		CorONa Virus edoxabaN ColchicinE (CONVINCE) COVID-19	Inflammation	NCT04516941	Not yet recruiting	270		COVID-19 Patients Characterization, Biobank, Treatment Response and Outcome Predictor	NCT04318366	Recruiting	84
	85	Hypercoagulability	Trial Evaluating Efficacy and Safety of Anticoagulation in Patients With COVID-19 Infection, Nested in the Corimmuno-19 Cohort	NCT04344756	Not yet recruiting		Coronavirus (COVID-19) ACEi/ARB Investigation	Hypertension	NCT04330300	Suspended	169		COVID-19 Phase Ib Study of Safety and Tolerability of Alvelestat	NCT04539795	Not yet recruiting	85
	86	Hypercoagulability	Effect of Anticoagulation Therapy on Clinical Outcomes in COVID-19	NCT04416048	Not yet recruiting		Coronavirus Smell Therapy for Anosmia Recovery	Inflammation	NCT04422275	Not yet recruiting	373		COVID-19 Specific T Cell Derived Exosomes (CSTC-Exo)	NCT04389385	Active, not recruiting	86
	87	Hypercoagulability	Plasma Adsorption in Patients With Confirmed COVID-19	NCT04358003	Recruiting		Correlative Study on Cancer Patients and Healthcare Professionals Exposed to Infection by Severe Acute Respiratory Syndrome-Corona Virus-2 (SARS-Cov-2), COVID-19 Causative Agent.	Hypercoagulability	NCT04345315	Recruiting	147		Covid-19: Possible Role of Neutrophil Extracellular Traps	NCT04412382	Recruiting	87
	88	Hypercoagulability	A Study to Evaluate the Safety and Efficacy of Razuprotafib, a Novel Tie 2 Activator, in Hospitalized Subjects With Moderate to Severe Coronavirus Disease 2019 (COVID-19)	NCT04511650	Not yet recruiting		Corticosteroids During Covid-19 Viral Pneumonia Related to SARS-Cov-2 Infection	Diabetes	NCT04344288	Recruiting	39		COVID-FIS: Pilot in COVID-19 (SARS-CoV-2) of Fisetin in Older Adults in Nursing Homes	NCT04537299	Not yet recruiting	88
	89	Hypercoagulability	Trial of Open Label Dipyridamole- In Hospitalized Patients With COVID-19	NCT04424901	Recruiting		Corticosteroids During Covid-19 Viral Pneumonia Related to SARS-Cov-2 Infection	Inflammation	NCT04344288	Recruiting	325		COVID-FISETIN: Pilot in Covid-19 of Fisetin to Alleviate Dysfunction and Inflammation	NCT04476953	Enrolling by invitation	89
	90	Hypercoagulability	High Versus Low LMWH Dosages in Hospitalized Patients With Severe COVID-19 Pneumonia and Coagulopathy	NCT04408235	Not yet recruiting		CoV-Hep Study: Regional Anticoagulation Modalities in Continuous Venous Venous Hemodialysis in Patients With COVID-19	Hypercoagulability	NCT04487990	Recruiting	106		Cytokine Adsorption in Patients With Severe COVID-19 Pneumonia Requiring Extracorporeal Membrane Oxygenation	NCT04385771	Not yet recruiting	90
	91	Hypercoagulability	Covid-19: Possible Role of Neutrophil Extracellular Traps	NCT04412382	Recruiting		CoV-Hep Study: Regional Anticoagulation Modalities in Continuous Venous Venous Hemodialysis in Patients With COVID-19	Inflammation	NCT04487990	Recruiting	356		Defibrotide as Prevention and Treatment of Respiratory Distress and Cytokine Release Syndrome of Covid 19.	NCT04348383	Recruiting	91
	92	Hypercoagulability	Flow Controlled Ventilation in ARDS Associated With COVID-19	NCT04399317	Recruiting		COVID 19 Biomarkers	Inflammation	NCT04363008	Recruiting	336		Defibrotide in COVID-19 Pneumonia	NCT04335201	Not yet recruiting	92
	93	Hypercoagulability	The Evaluation of Hemostasis in Hospitalized COVID-19 Patients	NCT04493307	Recruiting		Covid-19 and Diabetes in West of Algeria	Hypertension	NCT04412746	Recruiting	200		Determination of the Hemoadsorption Impact as Adjunctive Treatment Upon the Support Therapy of COVID-19	NCT04518969	Recruiting	93
	94	Hypercoagulability	Registry of Seraph®-100 Microbind® Affinity Blood Filter for COVID-19 Under EUA	NCT04413955	Recruiting		Covid-19 and Diabetes in West of Algeria	Diabetes	NCT04412746	Recruiting	12		Dipeptidyl Peptidase-4 Inhibitor (DPP4i) for the Control of Hyperglycemia in Patients With COVID-19	NCT04542213	Recruiting	94
	95	Hypercoagulability	Rapid Experimental Medicine for COVID-19	NCT04473053	Recruiting		Covid-19 Associated Coagulopathy	Hypercoagulability	NCT04360824	Recruiting	111		Dipyridamole to Prevent Coronavirus Exacerbation of Respiratory Status (DICER) in COVID-19	NCT04391179	Recruiting	95
	96	Hypercoagulability	A Clinical Trial of Mycobacterium w in Critically Ill COVID 19 Patients	NCT04347174	Recruiting		COVID-19 Associated Lymphopenia Pathogenesis Study in Blood (CALYPSO)	Hypercoagulability	NCT04401436	Recruiting	149		Duvelisib to Combat COVID-19	NCT04372602	Not yet recruiting	96
	97	Hypercoagulability	Lanadelumab in Participants Hospitalized With COVID-19 Pneumonia	NCT04460105	Recruiting		COVID-19 Blood Pressure Endothelium Interaction Study (OBELIX)	Diabetes	NCT04409847	Recruiting	54		Early Infusion of Vitamin C for Treatment of Novel COVID-19 Acute Lung Injury (EVICT-CORONA-ALI)	NCT04344184	Not yet recruiting	97
	98	Hypercoagulability	Treatment and Prevention of Acute Lung Injury (ALI) in Patients With COVID-19 Infection	NCT04526912	Recruiting		COVID-19 Blood Pressure Endothelium Interaction Study (OBELIX)	Hypercoagulability	NCT04409847	Recruiting	123		Early Prophylactic Low-molecular-weight Heparin (LMWH) in Symptomatic COVID-19 Positive Patients	NCT04492254	Not yet recruiting	98
	99	Hypercoagulability	Convalescent Antibodies Infusion in COVID 19 Patients	NCT04418531	Not yet recruiting		COVID-19 Blood Pressure Endothelium Interaction Study (OBELIX)	Hypertension	NCT04409847	Recruiting	182		Early transfusIon of Convalescent Plasma in Elderly COVID-19 Patients. to Prevent Disease Progression.	NCT04374526	Recruiting	99
	100	Hypercoagulability	Pilot Clinical Trial of the Safety and Efficacy of Telmisartan for the Mitigation of Pulmonary and Cardiac Complications in COVID-19 Patients	NCT04360551	Recruiting		COVID-19 in PID Survey	Diabetes	NCT04459689	Recruiting	51		Effect of a Combination of Treatment of Reginmune Capsule and Immunofree Tablets in the Treatment of Mild to Moderate COVID-19 Patients	NCT04494204	Recruiting	100
	101	Hypercoagulability	Full Anticoagulation Versus Prophylaxis in COVID-19: COALIZAO ACTION Trial	NCT04394377	Recruiting		COVID-19 in PID Survey	Hypertension	NCT04459689	Recruiting	199		Effect of a Nss to Reduce Complications in Patients With Covid-19 and Comorbidities in Stage III	NCT04507867	Not yet recruiting	101
	102	Hypercoagulability	Convalescent Plasma Therapy vs. SOC for the Treatment of COVID19 in Hospitalized Patients	NCT04345523	Recruiting		COVID-19 in the Swedish ICU-cohort: Risk Factors of Critical Care Admission and Intensive Care Mortality	Diabetes	NCT04390074	Completed	23		Effect of Anticoagulation Therapy on Clinical Outcomes in COVID-19	NCT04416048	Not yet recruiting	102
	103	Hypercoagulability	Coagulopathy in COVID19 - A Multi-Centre Observational Study in UK	NCT04405232	Recruiting		COVID-19 in the Swedish ICU-cohort: Risk Factors of Critical Care Admission and Intensive Care Mortality	Hypertension	NCT04390074	Completed	192		Effect of the Use of Anticoagulant Therapy During Hospitalization and Discharge in Patients With COVID-19 Infection	NCT04508439	Recruiting	103
	104	Hypercoagulability	Elimination or Prolongation of ACE Inhibitors and ARB in Coronavirus Disease 2019	NCT04338009	Enrolling by invitation		COVID-19 Infection in Vulnerable Patients With Inflammatory Rheumatic Diseases	Inflammation	NCT04335747	Recruiting	342		Effectiveness and Safety of Medical Treatment for SARS-CoV-2 (COVID-19) in Colombia	NCT04359095	Not yet recruiting	104
	105	Hypercoagulability	Fibrinolytic Therapy to Treat ARDS in the Setting of COVID-19 Infection	NCT04357730	Recruiting		COVID-19 Patients Characterization, Biobank, Treatment Response and Outcome Predictor	Diabetes	NCT04318366	Recruiting	57		Effects of Discontinuing Renin-angiotensin System Inhibitors in Patients With COVID-19	NCT04351581	Recruiting	105
	106	Hypercoagulability	CoV-Hep Study: Regional Anticoagulation Modalities in Continuous Venous Venous Hemodialysis in Patients With COVID-19	NCT04487990	Recruiting		COVID-19 Patients Characterization, Biobank, Treatment Response and Outcome Predictor	Inflammation	NCT04318366	Recruiting	371		Effects of DPP4 Inhibition on COVID-19	NCT04341935	Not yet recruiting	106
	107	Hypercoagulability	Nebulised Rt-PA for ARDS Due to COVID-19	NCT04356833	Recruiting		COVID-19 Phase Ib Study of Safety and Tolerability of Alvelestat	Inflammation	NCT04539795	Not yet recruiting	332		Efficacy and Safety of Dipeptidyl Peptidase-4 Inhibitors in Diabetic Patients With Established COVID-19	NCT04371978	Not yet recruiting	107
	108	Hypercoagulability	Nebulised Heparin to Reduce COVID-19 Induced Acute Lung Injury	NCT04511923	Not yet recruiting		COVID-19 Specific T Cell Derived Exosomes (CSTC-Exo)	Inflammation	NCT04389385	Active, not recruiting	289		Efficacy and Safety of Emapalumab and Anakinra in Reducing Hyperinflammation and Respiratory Distress in Patients With COVID-19 Infection.	NCT04324021	Recruiting	108
	109	Hypercoagulability	A Clinical Trial of Convalescent Plasma Compared to Best Supportive Care for Treatment of Patients With Severe COVID-19	NCT04433910	Recruiting		Covid-19: Possible Role of Neutrophil Extracellular Traps	Hypercoagulability	NCT04412382	Recruiting	91		Efficacy and Safety of Ivermectin and Doxycycline in Combination or IVE Alone in Patients With COVID-19 Infection.	NCT04407130	Enrolling by invitation	109
	110	Hypercoagulability	Assessment of the Risk of Pulmonary Embolism and Coagulation Profile in Patients With COVID-19 Lung Disease	NCT04479540	Recruiting		Covid-19: Possible Role of Neutrophil Extracellular Traps	Inflammation	NCT04412382	Recruiting	251		Efficacy and Safety Study of Allogeneic HB-adMSCs for the Treatment of COVID-19	NCT04362189	Active, not recruiting	110
	111	Hypercoagulability	Covid-19 Associated Coagulopathy	NCT04360824	Recruiting		COVID-FIS: Pilot in COVID-19 (SARS-CoV-2) of Fisetin in Older Adults in Nursing Homes	Inflammation	NCT04537299	Not yet recruiting	305		Efficacy and Safety Study of BDB-001 in Severe COVID-19 With ALI/ARDS	NCT04449588	Recruiting	111
	112	Hypercoagulability	Radiation Eliminates Storming Cytokines and Unchecked Edema as a 1-Day Treatment for COVID-19	NCT04366791	Recruiting		COVID-FISETIN: Pilot in Covid-19 of Fisetin to Alleviate Dysfunction and Inflammation	Inflammation	NCT04476953	Enrolling by invitation	235		Efficacy of Convalescent Plasma to Treat COVID-19 Patients, a Nested Trial in the CORIMUNO-19 Cohort	NCT04345991	Recruiting	112
	113	Hypercoagulability	Best Supportive Care With or Without Low Dose Whole Lung Radiation Therapy for the Treatment of COVID-19	NCT04433949	Recruiting		Cytokine Adsorption in Patients With Severe COVID-19 Pneumonia Requiring Extracorporeal Membrane Oxygenation	Hypercoagulability	NCT04385771	Not yet recruiting	131		Efficacy of Convalescent Plasma Therapy in the Early Care of COVID-19 Patients.	NCT04372979	Not yet recruiting	113
	114	Hypercoagulability	The LEAD COVID-19 Trial: Low-risk, Early Aspirin and Vitamin D to Reduce COVID-19 Hospitalizations	NCT04363840	Not yet recruiting		Defibrotide as Prevention and Treatment of Respiratory Distress and Cytokine Release Syndrome of Covid 19.	Inflammation	NCT04348383	Recruiting	247		Efficacy of Hydroxychloroquine, Telmisartan and Azithromycin on the Survival of Hospitalized Elderly Patients With COVID-19	NCT04359953	Recruiting	114
	115	Hypercoagulability	Dipyridamole to Prevent Coronavirus Exacerbation of Respiratory Status (DICER) in COVID-19	NCT04391179	Recruiting		Defibrotide in COVID-19 Pneumonia	Inflammation	NCT04335201	Not yet recruiting	300		Efficacy of Intravenous Almitrine in Reducing the Need for Mechanical Ventilation in Patients With Hypoxemic Acute Respiratory Failure Due to Covid-19-related Pneumonia	NCT04357457	Not yet recruiting	115
	116	Hypercoagulability	Anti-thrombotics for Adults Hospitalized With COVID-19	NCT04505774	Recruiting		Determination of the Hemoadsorption Impact as Adjunctive Treatment Upon the Support Therapy of COVID-19	Inflammation	NCT04518969	Recruiting	222		Efficacy of Intravenous Anakinra and Ruxolitinib During COVID-19 Inflammation (JAKINCOV)	NCT04366232	Not yet recruiting	116
	117	Hypercoagulability	Efficacy and Safety Study of Allogeneic HB-adMSCs for the Treatment of COVID-19	NCT04362189	Active, not recruiting		Dipeptidyl Peptidase-4 Inhibitor (DPP4i) for the Control of Hyperglycemia in Patients With COVID-19	Diabetes	NCT04542213	Recruiting	44		Efficacy of Intravenous Infusions of Stem Cells in the Treatment of COVID-19 Patients	NCT04437823	Recruiting	117
	118	Hypercoagulability	Tolerability,Safety,Pharmacokinetic Profile and Immunogenicity of a Recombinant Humanized Anti-SARS-CoV-2 Monoclonal Antibody (JS016) for Injection in Chinese Health Subjects	NCT04441918	Recruiting		Dipyridamole to Prevent Coronavirus Exacerbation of Respiratory Status (DICER) in COVID-19	Hypercoagulability	NCT04391179	Recruiting	115		Efficacy of Natural Honey Treatment in Patients With Novel Coronavirus	NCT04323345	Recruiting	118
	119	Hypercoagulability	The Natural History of Hospitalized COVID-19 Patients	NCT04424992	Active, not recruiting		Dipyridamole to Prevent Coronavirus Exacerbation of Respiratory Status (DICER) in COVID-19	Inflammation	NCT04391179	Recruiting	368		Efficacy of Pentoxifylline as Add on Therapy in COVID19 Patients	NCT04433988	Not yet recruiting	119
	120	Hypercoagulability	Joint Use of Electrocardiogram and Transthoracic Echocardiography With Other Clinico-biological Parameters in an Observational Study to Monitor Cardio-vascular Events and Predict Outcomes in Patients Diagnosed With COVID-19	NCT04320017	Recruiting		Duvelisib to Combat COVID-19	Inflammation	NCT04372602	Not yet recruiting	293		Efficacy of Tocilizumab on Patients With COVID-19	NCT04356937	Active, not recruiting	120
	121	Hypercoagulability	A Pragmatic Randomized Controlled Trial of Therapeutic Anticoagulation Versus Standard Care as a Rapid Response to (SARS-CoV-2) COVID-19 Pandemic	NCT04444700	Recruiting		Early Infusion of Vitamin C for Treatment of Novel COVID-19 Acute Lung Injury (EVICT-CORONA-ALI)	Inflammation	NCT04344184	Not yet recruiting	277		Efficiency and Security of NIVOLUMAB Therapy in Obese Individuals With COVID-19(COrona VIrus Disease) Infection	NCT04413838	Not yet recruiting	121
	122	Hypercoagulability	Concentration-effect Relationship of Enoxaparin for Thromboembolic Prevention	NCT04520620	Withdrawn		Early Prophylactic Low-molecular-weight Heparin (LMWH) in Symptomatic COVID-19 Positive Patients	Diabetes	NCT04492254	Not yet recruiting	27		Elderly Patients and COVID-19 Infection: a Cohort of Fifty Patients Over Ninety Years of Age	NCT04499300	Recruiting	122
	123	Hypercoagulability	COVID-19 Blood Pressure Endothelium Interaction Study (OBELIX)	NCT04409847	Recruiting		Early transfusIon of Convalescent Plasma in Elderly COVID-19 Patients. to Prevent Disease Progression.	Diabetes	NCT04374526	Recruiting	26		Elimination or Prolongation of ACE Inhibitors and ARB in Coronavirus Disease 2019	NCT04338009	Enrolling by invitation	123
	124	Hypercoagulability	Umbilical Cord Tissue (UC) Derived Mesenchymal Stem Cells (MSCs) Versus Placebo to Treat Acute Pulmonary Inflammation Due to COVID-19	NCT04490486	Not yet recruiting		Early transfusIon of Convalescent Plasma in Elderly COVID-19 Patients. to Prevent Disease Progression.	Hypertension	NCT04374526	Recruiting	175		Eltrombopag Plus rhTPO Versus Eltrombopag for ITP During the COVID-19 Pandemic (ELABORATE-19)	NCT04516837	Recruiting	124
	125	Hypercoagulability	Pro-thrombotic Status in Patients With SARS-Cov-2 Infection	NCT04343053	Active, not recruiting		Early transfusIon of Convalescent Plasma in Elderly COVID-19 Patients. to Prevent Disease Progression.	Inflammation	NCT04374526	Recruiting	298		Endothelial Function, Inflammation and Organ Dysfunction in COVID-19	NCT04408365	Not yet recruiting	125
	126	Hypercoagulability	Interest of the Dosage of Ferritin / Glycosylated Ferritin in COVID-19	NCT04469153	Recruiting		Effect of a Combination of Treatment of Reginmune Capsule and Immunofree Tablets in the Treatment of Mild to Moderate COVID-19 Patients	Hypercoagulability	NCT04494204	Recruiting	81		Enoxaparin for Primary Thromboprophylaxis in Ambulatory Patients With COVID-19	NCT04400799	Recruiting	126
	127	Hypercoagulability	Pilot Study to Evaluate the Safety, Tolerability, and Efficacy of 5-ALA-Phosphate + SFC in Subjects With COVID-19	NCT04542850	Not yet recruiting		Effect of a Nss to Reduce Complications in Patients With Covid-19 and Comorbidities in Stage III	Diabetes	NCT04507867	Not yet recruiting	50		Estrogen Therapy in Non-severe COVID-19 Patients	NCT04539626	Not yet recruiting	127
	128	Hypercoagulability	Convalescent Antibodies Infusion in Critically Ill COVID 19 Patients	NCT04346589	Recruiting		Effect of a Nss to Reduce Complications in Patients With Covid-19 and Comorbidities in Stage III	Hypercholesterolaemia	NCT04507867	Not yet recruiting	68		Eucaloric Ketogenic Diet in COVID-19 Cytokine Storm Syndrome	NCT04492228	Not yet recruiting	128
	129	Hypercoagulability	Tocilizumab in COVID-19 Pneumonia (TOCIVID-19)	NCT04317092	Recruiting		Effect of a Nss to Reduce Complications in Patients With Covid-19 and Comorbidities in Stage III	Hypertension	NCT04507867	Not yet recruiting	190		European/Euro-ELSO Survey on Adult and Neonatal/ Pediatric COVID-19 Patients in ECMO	NCT04366921	Recruiting	129
	130	Hypercoagulability	Follow-up of Critical COVID-19 Patients	NCT04474249	Recruiting		Effect of Anticoagulation Therapy on Clinical Outcomes in COVID-19	Hypercoagulability	NCT04416048	Not yet recruiting	86		Evaluating Clinical Parameters of COVID-19 in Pregnancy	NCT04470583	Not yet recruiting	130
	131	Hypercoagulability	Cytokine Adsorption in Patients With Severe COVID-19 Pneumonia Requiring Extracorporeal Membrane Oxygenation	NCT04385771	Not yet recruiting		Effect of the Use of Anticoagulant Therapy During Hospitalization and Discharge in Patients With COVID-19 Infection	Hypercoagulability	NCT04508439	Recruiting	82		Evaluation of Efficacy of Levamisole and Formoterol+Budesonide in Treatment of COVID-19	NCT04331470	Recruiting	131
	132	Hypercoagulability	A Randomized Trial of Anticoagulation Strategies in COVID-19	NCT04359277	Recruiting		Effectiveness and Safety of Medical Treatment for SARS-CoV-2 (COVID-19) in Colombia	Hypercoagulability	NCT04359095	Not yet recruiting	75		Evaluation of Immune Response in COVID-19 Patients	NCT04438629	Recruiting	132
	133	Hypercoagulability	RAS and Coagulopathy in COVID19	NCT04419610	Not yet recruiting		Effects of Discontinuing Renin-angiotensin System Inhibitors in Patients With COVID-19	Diabetes	NCT04351581	Recruiting	29		Evaluation of Safety and Efficiency of Method of Exosome Inhalation in SARS-CoV-2 Associated Pneumonia.	NCT04491240	Enrolling by invitation	133
	134	Hypercoagulability	Mesenchymal Stromal Cell Therapy for Severe Covid-19 Infection	NCT04445454	Recruiting		Effects of Discontinuing Renin-angiotensin System Inhibitors in Patients With COVID-19	Hypertension	NCT04351581	Recruiting	176		Evaluation of Therapeutic Effects of Melatonin by Inhibition of NLRP3 Inflammasome in COVID19 Patients	NCT04409522	Recruiting	134
	135	Hypercoagulability	Predictors of Cardiovascular Risk in Covid-19 Patients During Acute Disease and at Short Term Follow-up	NCT04371289	Not yet recruiting		Effects of Discontinuing Renin-angiotensin System Inhibitors in Patients With COVID-19	Inflammation	NCT04351581	Recruiting	316		Extracorporeal Blood Purification as a Treatment Modality for COVID-19	NCT04478539	Recruiting	135
	136	Hypercoagulability	Study of the Safety of Therapeutic Tx With Immunomodulatory MSC in Adults With COVID-19 Infection Requiring Mechanical Ventilation	NCT04397796	Recruiting		Effects of DPP4 Inhibition on COVID-19	Diabetes	NCT04341935	Not yet recruiting	22		Familial Mediterranean Fever and Behçet: Analysis Before and After Covid19 Pandemic	NCT04403438	Enrolling by invitation	136
	137	Hypercoagulability	RISK FACTORS FOR NECROTIC CHOLECYSTITIS DURING COVID-19 PANDEMIC: THE ChoCO WSES PROSPECTIVE MULTICENTER OBSERVATIONAL STUDY	NCT04542512	Not yet recruiting		Efficacy and Safety of Dipeptidyl Peptidase-4 Inhibitors in Diabetic Patients With Established COVID-19	Diabetes	NCT04371978	Not yet recruiting	36		FEnofibRate as a Metabolic INtervention for COVID-19	NCT04517396	Enrolling by invitation	137
	138	Hypercoagulability	Study of TJ003234 (Anti-GM-CSF Monoclonal Antibody) in Subjects With Severe Coronavirus Disease 2019 (COVID-19)	NCT04341116	Recruiting		Efficacy and Safety of Emapalumab and Anakinra in Reducing Hyperinflammation and Respiratory Distress in Patients With COVID-19 Infection.	Inflammation	NCT04324021	Recruiting	255		Fibrinolytic Therapy to Treat ARDS in the Setting of COVID-19 Infection	NCT04357730	Recruiting	138
	139	Hypercoagulability	Evaluating Clinical Parameters of COVID-19 in Pregnancy	NCT04470583	Not yet recruiting		Efficacy and Safety of Ivermectin and Doxycycline in Combination or IVE Alone in Patients With COVID-19 Infection.	Diabetes	NCT04407130	Enrolling by invitation	32		Flow Controlled Ventilation in ARDS Associated With COVID-19	NCT04399317	Recruiting	139
	140	Hypercoagulability	Use of UC-MSCs for COVID-19 Patients	NCT04355728	Active, not recruiting		Efficacy and Safety Study of Allogeneic HB-adMSCs for the Treatment of COVID-19	Hypercoagulability	NCT04362189	Active, not recruiting	117		Follow-up of Critical COVID-19 Patients	NCT04474249	Recruiting	140
	141	Hypercoagulability	Enoxaparin for Primary Thromboprophylaxis in Ambulatory Patients With COVID-19	NCT04400799	Recruiting		Efficacy and Safety Study of BDB-001 in Severe COVID-19 With ALI/ARDS	Inflammation	NCT04449588	Recruiting	334		Full Anticoagulation Versus Prophylaxis in COVID-19: COALIZAO ACTION Trial	NCT04394377	Recruiting	141
	142	Hypercoagulability	Intranasal Heparin Tolerability Study	NCT04490239	Not yet recruiting		Efficacy of Convalescent Plasma to Treat COVID-19 Patients, a Nested Trial in the CORIMUNO-19 Cohort	Inflammation	NCT04345991	Recruiting	320		GlitazOne Treatment for Coronavirus HypoxiA, a Safety and Tolerability Open Label With Matching Cohort Pilot Study	NCT04473274	Recruiting	142
	143	Hypercoagulability	Impact of Angiotensin II Receptor Blockers Treatment in Patients With COVID 19 (COVID-ARA2)	NCT04337190	Recruiting		Efficacy of Convalescent Plasma Therapy in the Early Care of COVID-19 Patients.	Inflammation	NCT04372979	Not yet recruiting	326		Glycaemia and Cardiac Function in Patients With COVID-19	NCT04410718	Recruiting	143
	144	Hypercoagulability	Zofin (Organicell Flow) for Patients With COVID-19	NCT04384445	Recruiting		Efficacy of Hydroxychloroquine, Telmisartan and Azithromycin on the Survival of Hospitalized Elderly Patients With COVID-19	Diabetes	NCT04359953	Recruiting	33		hCT-MSCs for COVID19 ARDS	NCT04399889	Recruiting	144
	145	Hypercoagulability	Elderly Patients and COVID-19 Infection: a Cohort of Fifty Patients Over Ninety Years of Age	NCT04499300	Recruiting		Efficacy of Hydroxychloroquine, Telmisartan and Azithromycin on the Survival of Hospitalized Elderly Patients With COVID-19	Hypertension	NCT04359953	Recruiting	178		HDL Target of CoViD19 ? Analysis on the Caregivers of the Reunion University Hospital	NCT04384705	Recruiting	145
	146	Hypercoagulability	Assessment of Efficacy and Safety of Ruxolitinib in Participants With COVID-19-Associated ARDS Who Require Mechanical Ventilation (RUXCOVID-DEVENT)	NCT04377620	Recruiting		Efficacy of Intravenous Almitrine in Reducing the Need for Mechanical Ventilation in Patients With Hypoxemic Acute Respiratory Failure Due to Covid-19-related Pneumonia	Hypertension	NCT04357457	Not yet recruiting	191		High Versus Low LMWH Dosages in Hospitalized Patients With Severe COVID-19 Pneumonia and Coagulopathy	NCT04408235	Not yet recruiting	146
	147	Hypercoagulability	Correlative Study on Cancer Patients and Healthcare Professionals Exposed to Infection by Severe Acute Respiratory Syndrome-Corona Virus-2 (SARS-Cov-2), COVID-19 Causative Agent.	NCT04345315	Recruiting		Efficacy of Intravenous Anakinra and Ruxolitinib During COVID-19 Inflammation (JAKINCOV)	Inflammation	NCT04366232	Not yet recruiting	245		Hydrogen-Oxygen Generator With Nebulizer in the Improvement of Symptoms in Patients Infected With COVID-19	NCT04336462	Recruiting	147
	148	Hypercoagulability	Hydrogen-Oxygen Generator With Nebulizer in the Improvement of Symptoms in Patients Infected With COVID-19	NCT04336462	Recruiting		Efficacy of Intravenous Infusions of Stem Cells in the Treatment of COVID-19 Patients	Inflammation	NCT04437823	Recruiting	257		Hydroxychloroquine as Chemoprevention for COVID-19 for High Risk Healthcare Workers	NCT04345653	Active, not recruiting	148
	149	Hypercoagulability	COVID-19 Associated Lymphopenia Pathogenesis Study in Blood (CALYPSO)	NCT04401436	Recruiting		Efficacy of Natural Honey Treatment in Patients With Novel Coronavirus	Inflammation	NCT04323345	Recruiting	302		Hydroxychloroquine or Diltiazem-Niclosamide for the Treatment of COVID-19	NCT04372082	Not yet recruiting	149
	150	Hypercoagulability	Safety, Tolerability and Pharmacokinetics of SCTA01, an Anti-SARS-CoV-2 Monoclonal Antibody, in Healthy Chinese Subjects	NCT04483375	Recruiting		Efficacy of Pentoxifylline as Add on Therapy in COVID19 Patients	Inflammation	NCT04433988	Not yet recruiting	268		Hyperbaric Oxygen as an Adjuvant Treatment for Patients With Covid-19 Severe Hypoxemia	NCT04477954	Recruiting	150
	151	Hypercoagulability	A Randomized, Double-Blind, Placebo-Controlled Clinical Trial to Determine the Safety and Efficacy of Hope Biosciences Allogeneic Mesenchymal Stem Cell Therapy (HB-adMSCs) to Provide Protection Against COVID-19	NCT04348435	Enrolling by invitation		Efficacy of Tocilizumab on Patients With COVID-19	Inflammation	NCT04356937	Active, not recruiting	312		Hyperbaric Oxygen Therapy Effect in COVID-19 RCT (HBOTCOVID19)	NCT04358926	Recruiting	151
	152	Hypercoagulability	Low-flow Extracorporeal Carbon Dioxide Removal in COVID-19-associated Acute Respiratory Distress Syndrome	NCT04351906	Recruiting		Efficiency and Security of NIVOLUMAB Therapy in Obese Individuals With COVID-19(COrona VIrus Disease) Infection	Inflammation	NCT04413838	Not yet recruiting	248		Hyperbaric Versus Normobaric Oxygen Therapy for COVID-19 Patients	NCT04500626	Not yet recruiting	152
	153	Hypercoagulability	A Clinical Trial to Determine the Safety and Efficacy of Hope Biosciences Autologous Mesenchymal Stem Cell Therapy (HB-adMSCs) to Provide Protection Against COVID-19	NCT04349631	Enrolling by invitation		Elderly Patients and COVID-19 Infection: a Cohort of Fifty Patients Over Ninety Years of Age	Hypercoagulability	NCT04499300	Recruiting	145		Hypertension in Patients Hospitalized With COVID-19	NCT04318301	Completed	153
	154	Hypercoagulability	Eltrombopag Plus rhTPO Versus Eltrombopag for ITP During the COVID-19 Pandemic (ELABORATE-19)	NCT04516837	Recruiting		Elimination or Prolongation of ACE Inhibitors and ARB in Coronavirus Disease 2019	Hypercoagulability	NCT04338009	Enrolling by invitation	104		Immune Biomarkers of Outcome From COVID-19	NCT04436484	Recruiting	154
	155	Hypercoagulability	A Study to Evaluate the Safety, Pharmacokinetics (PK), and Efficacy of TAK-671 for the Treatment of Coronavirus Disease (COVID) 2019 in Adults	NCT04464460	Not yet recruiting		Elimination or Prolongation of ACE Inhibitors and ARB in Coronavirus Disease 2019	Hypertension	NCT04338009	Enrolling by invitation	183		Immune Changes in Severe COVID-19 Pulmonary Infections	NCT04386395	Active, not recruiting	155
	156	Hypercoagulability	Pharmacokinetics, Pharmacodynamics, and Safety Profile of Understudied Drugs Administered to Children Per Standard of Care (POPS)	NCT04278404	Recruiting		Eltrombopag Plus rhTPO Versus Eltrombopag for ITP During the COVID-19 Pandemic (ELABORATE-19)	Hypercoagulability	NCT04516837	Recruiting	154		Immunity and Safety of Covid-19 Synthetic Minigene Vaccine	NCT04276896	Recruiting	156
	157	Hypercoagulability	The CASCADE Study - Measures of Complement Activation and Inflammation in Patients With Covid-19	NCT04453527	Recruiting		Endothelial Function, Inflammation and Organ Dysfunction in COVID-19	Inflammation	NCT04408365	Not yet recruiting	264		Impact of Angiotensin II Receptor Blockers Treatment in Patients With COVID 19 (COVID-ARA2)	NCT04337190	Recruiting	157
	158	Hypercoagulability	A Pilot Clinical Study on Inhalation of Mesenchymal Stem Cells Exosomes Treating Severe Novel Coronavirus Pneumonia	NCT04276987	Completed		Enoxaparin for Primary Thromboprophylaxis in Ambulatory Patients With COVID-19	Hypercoagulability	NCT04400799	Recruiting	141		Impact of Nasal Saline Irrigations on Viral Load in Patients With COVID-19	NCT04347538	Recruiting	158
	159	Hypertension	Renin-Angiotensin-Aldosterone System Inhibitors, Hypertension, and COVID-19	NCT04374695	Not yet recruiting		Enoxaparin for Primary Thromboprophylaxis in Ambulatory Patients With COVID-19	Inflammation	NCT04400799	Recruiting	393		Impact of Tele-interventions During the COVID-19 Pandemic in Patients With Diabetes Mellitus	NCT04344210	Enrolling by invitation	159
	160	Hypertension	Prognositc Factors in COVID-19 Patients Complicated With Hypertension	NCT04272710	Withdrawn		Estrogen Therapy in Non-severe COVID-19 Patients	Hypercholesterolaemia	NCT04539626	Not yet recruiting	61		Impact of Tissue Plasminogen Activator (tPA) Treatment for an Atypical Acute Respiratory Distress Syndrome (COVID-19)	NCT04453371	Not yet recruiting	160
	161	Hypertension	The Prevalence of Pulmonary Hypertension in Patients With COVID-19.	NCT04459364	Recruiting		Eucaloric Ketogenic Diet in COVID-19 Cytokine Storm Syndrome	Inflammation	NCT04492228	Not yet recruiting	364		Impact of Zinc and Vitamin D3 Supplementation on the Survival of Aged Patients Infected With COVID-19	NCT04351490	Not yet recruiting	161
	162	Hypertension	Isotretinoin in Treatment of COVID-19	NCT04361422	Not yet recruiting		European/Euro-ELSO Survey on Adult and Neonatal/ Pediatric COVID-19 Patients in ECMO	Diabetes	NCT04366921	Recruiting	52		Impact of COVID-19 on the Benefit of Cardiac Rehabilitation	NCT04513964	Not yet recruiting	162
	163	Hypertension	Hypertension in Patients Hospitalized With COVID-19	NCT04318301	Completed		European/Euro-ELSO Survey on Adult and Neonatal/ Pediatric COVID-19 Patients in ECMO	Hypertension	NCT04366921	Recruiting	201		Indirect Endovenous Systemic Ozone for New Coronavirus Disease (COVID19) in Non-intubated Patients	NCT04359303	Not yet recruiting	163
	164	Hypertension	Camostat and Artemisia Annua vs Placebo in COVID-19 Outpatients	NCT04530617	Not yet recruiting		Evaluating Clinical Parameters of COVID-19 in Pregnancy	Hypercoagulability	NCT04470583	Not yet recruiting	139		Inhaled Aviptadil for the Prevention of COVID-19 Related ARDS	NCT04536350	Not yet recruiting	164
	165	Hypertension	Renin-Angiotensin System Inhibitors and COVID-19	NCT04331574	Recruiting		Evaluating Clinical Parameters of COVID-19 in Pregnancy	Inflammation	NCT04470583	Not yet recruiting	386		Inhaled Iloprost for Suspected COVID-19 Respiratory Failure	NCT04445246	Recruiting	165
	166	Hypertension	Optimizing Outcomes With Physical Therapy Treatment for IndividuALs Surviving an ICU Admission for Covid-19	NCT04412330	Recruiting		Evaluation of Efficacy of Levamisole and Formoterol+Budesonide in Treatment of COVID-19	Inflammation	NCT04331470	Recruiting	259		Inhaled Nitric Oxide for Preventing Progression in COVID-19	NCT04388683	Recruiting	166
	167	Hypertension	Combination Therapy With Isotretinoin and Tamoxifen Expected to Provide Complete Protection Against Severe Acute Respiratory Syndrome Coronavirus	NCT04389580	Not yet recruiting		Evaluation of Immune Response in COVID-19 Patients	Inflammation	NCT04438629	Recruiting	311		Integrated Distance Management Strategy for Patients With Cardiovascular Diseases in the Context of COVID-19	NCT04325867	Recruiting	167
	168	Hypertension	Combination With All-trans Retinoic Acid and Isotretinoin as A Novel Treatment for Inducing Neutralizing Antibodies in COVID-19 Infected Patients Better Than Vaccine: An Innovative Treatment	NCT04396067	Not yet recruiting		Evaluation of Safety and Efficiency of Method of Exosome Inhalation in SARS-CoV-2 Associated Pneumonia.	Inflammation	NCT04491240	Enrolling by invitation	338		Intensive Care Associated Complications and Outcome of Acute Respiratory Distress Syndrome Due to COVID-19	NCT04397172	Recruiting	168
	169	Hypertension	Coronavirus (COVID-19) ACEi/ARB Investigation	NCT04330300	Suspended		Evaluation of Therapeutic Effects of Melatonin by Inhibition of NLRP3 Inflammasome in COVID19 Patients	Inflammation	NCT04409522	Recruiting	218		Interest of the Dosage of Ferritin / Glycosylated Ferritin in COVID-19	NCT04469153	Recruiting	169
	170	Hypertension	Combination of Recombinant Bacterial ACE2 Receptors -Like Enzyme of B38-CAP and Isotretinoin Could be Promising COVID-19 Infection- and Lung Injury Preventing Drug Better Than Recombinant Human ACE2	NCT04382950	Not yet recruiting		Extracorporeal Blood Purification as a Treatment Modality for COVID-19	Hypercoagulability	NCT04478539	Recruiting	72		InterLeukin-7 to Improve Clinical Outcomes in Lymphopenic pAtients With COVID-19 Infection ( ILIAD-7-US-I )	NCT04442178	Not yet recruiting	170
	171	Hypertension	The Study of Quadruple Therapy Zinc, Quercetin, Bromelain and Vitamin C on the Clinical Outcomes of Patients Infected With COVID-19	NCT04468139	Recruiting		Extracorporeal Blood Purification as a Treatment Modality for COVID-19	Inflammation	NCT04478539	Recruiting	278		InterLeukin-7 to Improve Clinical Outcomes in Lymphopenic pAtients With COVID-19 Infection ( ILIAD-7-US-O )	NCT04426201	Not yet recruiting	171
	172	Hypertension	Assessment of Mortality Rates in SARS-CoV-2 Infected Populations Treated With Repurposed Medications	NCT04432350	Not yet recruiting		Familial Mediterranean Fever and Behçet: Analysis Before and After Covid19 Pandemic	Inflammation	NCT04403438	Enrolling by invitation	381		Intramuscular Effect of Polymerized Type I Collagen on the Cytokine Storm in COVID-19 Patients	NCT04517162	Recruiting	172
	173	Hypertension	Suloexide in the Treatment of Early Stages of COVID-19	NCT04483830	Completed		FEnofibRate as a Metabolic INtervention for COVID-19	Diabetes	NCT04517396	Enrolling by invitation	41		Intranasal Heparin Tolerability Study	NCT04490239	Not yet recruiting	173
	174	Hypertension	Switch of Renin-Angiotensin System Inhibitors in Patients With Covid-19	NCT04493359	Recruiting		FEnofibRate as a Metabolic INtervention for COVID-19	Hypertension	NCT04517396	Enrolling by invitation	188		Intravenous Immunoglobulin (IVIG, Bioven) Efficacy Assess for COVID-19 / SARS-CoV-2 Severe Pneumonia Complex Treatment	NCT04500067	Recruiting	174
	175	Hypertension	Early transfusIon of Convalescent Plasma in Elderly COVID-19 Patients. to Prevent Disease Progression.	NCT04374526	Recruiting		Fibrinolytic Therapy to Treat ARDS in the Setting of COVID-19 Infection	Hypercoagulability	NCT04357730	Recruiting	105		Isotretinoin in Treatment of COVID-19	NCT04361422	Not yet recruiting	175
	176	Hypertension	Effects of Discontinuing Renin-angiotensin System Inhibitors in Patients With COVID-19	NCT04351581	Recruiting		Flow Controlled Ventilation in ARDS Associated With COVID-19	Hypercoagulability	NCT04399317	Recruiting	92		Ivermectin-Azithromycin-Cholecalciferol (IvAzCol) Combination Therapy for COVID-19	NCT04399746	Recruiting	176
	177	Hypertension	Cardiovascular Risk Factors and Severe COVID-19. A Nationwide Registry-based Case-Control Study	NCT04426084	Active, not recruiting		Follow-up of Critical COVID-19 Patients	Hypercoagulability	NCT04474249	Recruiting	130		Joint Use of Electrocardiogram and Transthoracic Echocardiography With Other Clinico-biological Parameters in an Observational Study to Monitor Cardio-vascular Events and Predict Outcomes in Patients Diagnosed With COVID-19	NCT04320017	Recruiting	177
	178	Hypertension	Efficacy of Hydroxychloroquine, Telmisartan and Azithromycin on the Survival of Hospitalized Elderly Patients With COVID-19	NCT04359953	Recruiting		Full Anticoagulation Versus Prophylaxis in COVID-19: COALIZAO ACTION Trial	Hypercoagulability	NCT04394377	Recruiting	101		Keto-diet for Intubated Critical Care COVID-19	NCT04358835	Withdrawn	178
	179	Hypertension	Safety and Efficacy of AT-527 in Subjects With Moderate Coronavirus Disease (COVID-19)	NCT04396106	Recruiting		GlitazOne Treatment for Coronavirus HypoxiA, a Safety and Tolerability Open Label With Matching Cohort Pilot Study	Diabetes	NCT04473274	Recruiting	43		Lanadelumab in Participants Hospitalized With COVID-19 Pneumonia	NCT04460105	Recruiting	179
	180	Hypertension	Anti-il6 Treatment of Serious COVID-19 Disease With Threatening Respiratory Failure	NCT04322773	Recruiting		Glycaemia and Cardiac Function in Patients With COVID-19	Diabetes	NCT04410718	Recruiting	55		LLLT Treatment of Lung Inflammation in COVID-19	NCT04524715	Recruiting	180
	181	Hypertension	mulTi-Arm Therapeutic Study in Pre-ICu Patients Admitted With Covid-19 - Experimental Drugs and Mechanisms	NCT04393246	Recruiting		hCT-MSCs for COVID19 ARDS	Hypertension	NCT04399889	Recruiting	195		Long Term Physical Functional Limitations in Daily Living in SARS-CoV2 Infected Patients Hospitalized in the Acute Phase Then Requiring Rehabilitation	NCT04356378	Recruiting	181
	182	Hypertension	COVID-19 Blood Pressure Endothelium Interaction Study (OBELIX)	NCT04409847	Recruiting		HDL Target of CoViD19 ? Analysis on the Caregivers of the Reunion University Hospital	Hypercholesterolaemia	NCT04384705	Recruiting	67		Long-term Use of Drugs That Could Prevent the Risk of Serious COVID-19 Infections or Make it Worse	NCT04356417	Not yet recruiting	182
	183	Hypertension	Elimination or Prolongation of ACE Inhibitors and ARB in Coronavirus Disease 2019	NCT04338009	Enrolling by invitation		HDL Target of CoViD19 ? Analysis on the Caregivers of the Reunion University Hospital	Inflammation	NCT04384705	Recruiting	392		Losmapimod Safety and Efficacy in COVID-19	NCT04511819	Recruiting	183
	184	Hypertension	Prognostic Factors Keeping Track for COVID-19 Pneumonia	NCT04324684	Completed		High Versus Low LMWH Dosages in Hospitalized Patients With Severe COVID-19 Pneumonia and Coagulopathy	Hypercoagulability	NCT04408235	Not yet recruiting	90		Low Dose Radiation Therapy for Covid-19 Pneumonia	NCT04394793	Active, not recruiting	184
	185	Hypertension	Integrated Distance Management Strategy for Patients With Cardiovascular Diseases in the Context of COVID-19	NCT04325867	Recruiting		Hydrogen-Oxygen Generator With Nebulizer in the Improvement of Symptoms in Patients Infected With COVID-19	Hypercoagulability	NCT04336462	Recruiting	148		Low Dose Whole Lung Radiation Therapy for Patients With COVID-19 and Respiratory Compromise	NCT04427566	Recruiting	185
	186	Hypertension	The McGill RAAS-COVID-19 Trial	NCT04508985	Not yet recruiting		Hydroxychloroquine as Chemoprevention for COVID-19 for High Risk Healthcare Workers	Inflammation	NCT04345653	Active, not recruiting	376		Low Dose Whole Lung Radiotherapy for Older Patients With COVID-19 Pneumonitis	NCT04493294	Not yet recruiting	186
	187	Hypertension	Prognosis of Coronavirus Disease 2019 (COVID-19) Patients Receiving Receiving Antihypertensives	NCT04357535	Completed		Hydroxychloroquine or Diltiazem-Niclosamide for the Treatment of COVID-19	Diabetes	NCT04372082	Not yet recruiting	18		Low-Dose Radiotherapy For Patients With SARS-COV-2 (COVID-19) Pneumonia	NCT04466683	Not yet recruiting	187
	188	Hypertension	FEnofibRate as a Metabolic INtervention for COVID-19	NCT04517396	Enrolling by invitation		Hyperbaric Oxygen as an Adjuvant Treatment for Patients With Covid-19 Severe Hypoxemia	Inflammation	NCT04477954	Recruiting	256		Low-flow Extracorporeal Carbon Dioxide Removal in COVID-19-associated Acute Respiratory Distress Syndrome	NCT04351906	Recruiting	188
	189	Hypertension	Recombinant Bacterial ACE2 Receptors -Like Enzyme of B38-CAP Could be Promising COVID-19 Infection- and Lung Injury Preventing Drug Better Than Recombinant Human ACE2	NCT04375046	Not yet recruiting		Hyperbaric Oxygen Therapy Effect in COVID-19 RCT (HBOTCOVID19)	Inflammation	NCT04358926	Recruiting	269		Lung Irradiation for COVID-19 Pneumonia	NCT04393948	Recruiting	189
	190	Hypertension	Effect of a Nss to Reduce Complications in Patients With Covid-19 and Comorbidities in Stage III	NCT04507867	Not yet recruiting		Hyperbaric Versus Normobaric Oxygen Therapy for COVID-19 Patients	Inflammation	NCT04500626	Not yet recruiting	238		Mavrilimumab in Severe COVID-19 Pneumonia and Hyper-inflammation (COMBAT-19)	NCT04397497	Not yet recruiting	190
	191	Hypertension	Efficacy of Intravenous Almitrine in Reducing the Need for Mechanical Ventilation in Patients With Hypoxemic Acute Respiratory Failure Due to Covid-19-related Pneumonia	NCT04357457	Not yet recruiting		Hypertension in Patients Hospitalized With COVID-19	Hypertension	NCT04318301	Completed	163		Mavrilimumab to Reduce Progression of Acute Respiratory Failure in COVID-19 Pneumonia and Systemic Hyper-inflammation	NCT04463004	Recruiting	191
	192	Hypertension	COVID-19 in the Swedish ICU-cohort: Risk Factors of Critical Care Admission and Intensive Care Mortality	NCT04390074	Completed		Immune Biomarkers of Outcome From COVID-19	Hypertension	NCT04436484	Recruiting	203		Mavrilimumab to Reduce Progression of Acute Respiratory Failure in COVID-19 Pneumonia and Systemic Hyper-inflation	NCT04492514	Recruiting	192
	193	Hypertension	Inhaled Nitric Oxide for Preventing Progression in COVID-19	NCT04388683	Recruiting		Immune Biomarkers of Outcome From COVID-19	Inflammation	NCT04436484	Recruiting	328		Mechanisms of Multi-organ Failure in COVID-19	NCT04399603	Not yet recruiting	193
	194	Hypertension	ACEI or ARB and COVID-19 Severity and Mortality in US Veterans	NCT04467931	Active, not recruiting		Immune Changes in Severe COVID-19 Pulmonary Infections	Inflammation	NCT04386395	Active, not recruiting	357		Mesenchymal Stem Cell for Acute Respiratory Distress Syndrome Due for COVID-19	NCT04416139	Recruiting	194
	195	Hypertension	hCT-MSCs for COVID19 ARDS	NCT04399889	Recruiting		Immunity and Safety of Covid-19 Synthetic Minigene Vaccine	Inflammation	NCT04276896	Recruiting	387		Mesenchymal Stem Cells (MSCs) in Inflammation-Resolution Programs of Coronavirus Disease 2019 (COVID-19) Induced Acute Respiratory Distress Syndrome (ARDS)	NCT04377334	Not yet recruiting	195
	196	Hypertension	Nintedanib for the Treatment of SARS-Cov-2 Induced Pulmonary Fibrosis	NCT04541680	Not yet recruiting		Impact of Angiotensin II Receptor Blockers Treatment in Patients With COVID 19 (COVID-ARA2)	Hypercoagulability	NCT04337190	Recruiting	143		Mesenchymal Stromal Cell Therapy for Severe Covid-19 Infection	NCT04445454	Recruiting	196
	197	Hypertension	Joint Use of Electrocardiogram and Transthoracic Echocardiography With Other Clinico-biological Parameters in an Observational Study to Monitor Cardio-vascular Events and Predict Outcomes in Patients Diagnosed With COVID-19	NCT04320017	Recruiting		Impact of Nasal Saline Irrigations on Viral Load in Patients With COVID-19	Inflammation	NCT04347538	Recruiting	346		Microbiota in COVID-19 Patients for Future Therapeutic and Preventive Approaches	NCT04410263	Recruiting	197
	198	Hypertension	VITACOV: Vitamin D Polymorphisms and Severity of COVID-19 Infection	NCT04370808	Not yet recruiting		Impact of Tele-interventions During the COVID-19 Pandemic in Patients With Diabetes Mellitus	Diabetes	NCT04344210	Enrolling by invitation	9		Modulation of Hyperinflammation in COVID-19	NCT04353674	Recruiting	198
	199	Hypertension	COVID-19 in PID Survey	NCT04459689	Recruiting		Impact of Tissue Plasminogen Activator (tPA) Treatment for an Atypical Acute Respiratory Distress Syndrome (COVID-19)	Inflammation	NCT04453371	Not yet recruiting	307		Monocytes and NK Cells Activity in Covid-19 Patients	NCT04375176	Recruiting	199
	200	Hypertension	Covid-19 and Diabetes in West of Algeria	NCT04412746	Recruiting		Impact of Zinc and Vitamin D3 Supplementation on the Survival of Aged Patients Infected With COVID-19	Inflammation	NCT04351490	Not yet recruiting	351		Moxibustion Plus Cupping in Convalescent Patients With COVID-19	NCT04374084	Recruiting	200
	201	Hypertension	European/Euro-ELSO Survey on Adult and Neonatal/ Pediatric COVID-19 Patients in ECMO	NCT04366921	Recruiting		Impact of COVID-19 on the Benefit of Cardiac Rehabilitation	Hypertension	NCT04513964	Not yet recruiting	204		MSCs in COVID-19 ARDS	NCT04371393	Recruiting	201
	202	Hypertension	Therapeutic Use of Convalescent Plasma in the Treatment of Patients With Moderate to Severe COVID-19	NCT04516811	Not yet recruiting		Indirect Endovenous Systemic Ozone for New Coronavirus Disease (COVID19) in Non-intubated Patients	Inflammation	NCT04359303	Not yet recruiting	226		mulTi-Arm Therapeutic Study in Pre-ICu Patients Admitted With Covid-19 - Experimental Drugs and Mechanisms	NCT04393246	Recruiting	202
	203	Hypertension	Immune Biomarkers of Outcome From COVID-19	NCT04436484	Recruiting		Inhaled Aviptadil for the Prevention of COVID-19 Related ARDS	Inflammation	NCT04536350	Not yet recruiting	297		Multicentric Registry of Patients With Acute Leukemia Infected by COVID-19	NCT04452604	Not yet recruiting	203
	204	Hypertension	Impact of COVID-19 on the Benefit of Cardiac Rehabilitation	NCT04513964	Not yet recruiting		Inhaled Iloprost for Suspected COVID-19 Respiratory Failure	Inflammation	NCT04445246	Recruiting	272		NBT-NM108 as an Early Treatment of Suspected or Confirmed COVID-19 in Patients With Prediabetes or Type 2 Diabetes	NCT04540406	Not yet recruiting	204
	205	Hypertension	Prevention of Severe Covid-19 in Infected Elderly by Early Administration of Convalescent Plasma With High-titers of Antibody Against SARS-CoV2	NCT04479163	Recruiting		Inhaled Nitric Oxide for Preventing Progression in COVID-19	Hypertension	NCT04388683	Recruiting	193		Nebulised Dornase Alfa for Treatment of COVID-19	NCT04359654	Not yet recruiting	205
	206	Hypertension	Prevalence of Critical Forms of CoVid-19 in Patients With Chronic Respiratory Disease	NCT04407169	Not yet recruiting		Integrated Distance Management Strategy for Patients With Cardiovascular Diseases in the Context of COVID-19	Hypertension	NCT04325867	Recruiting	185		Nebulised Heparin to Reduce COVID-19 Induced Acute Lung Injury	NCT04511923	Not yet recruiting	206
	207	Hypertension	"COVID-19 and Diabetes Outcomes"	NCT04324736	Recruiting		Intensive Care Associated Complications and Outcome of Acute Respiratory Distress Syndrome Due to COVID-19	Inflammation	NCT04397172	Recruiting	348		Nebulised Rt-PA for ARDS Due to COVID-19	NCT04356833	Recruiting	207
	208	Hypertension	Registry of the Evolution of Diagnosed and/or Hospitalized Patients for Pulmonary Embolism During the Covid-19 Pandemic	NCT04465656	Not yet recruiting		Interest of the Dosage of Ferritin / Glycosylated Ferritin in COVID-19	Hypercoagulability	NCT04469153	Recruiting	126		Neuromodulation With Percutaneous Electrical Nerve Field Stimulation for Adults With COVID-19	NCT04514627	Recruiting	208
	209	Hypertension	OUR Stress/ Emotion Management for Black/African American Women With Hypertension	NCT04526145	Not yet recruiting		Interest of the Dosage of Ferritin / Glycosylated Ferritin in COVID-19	Inflammation	NCT04469153	Recruiting	377		Neuropathology in Adults Intensive Care Unit Patients With COVID 19	NCT04453670	Completed	209
	210	Hypertension	Pharmacokinetics, Pharmacodynamics, and Safety Profile of Understudied Drugs Administered to Children Per Standard of Care (POPS)	NCT04278404	Recruiting		InterLeukin-7 to Improve Clinical Outcomes in Lymphopenic pAtients With COVID-19 Infection ( ILIAD-7-US-I )	Inflammation	NCT04442178	Not yet recruiting	354		Nintedanib for the Treatment of SARS-Cov-2 Induced Pulmonary Fibrosis	NCT04541680	Not yet recruiting	210
	211	Inflammation	LLLT Treatment of Lung Inflammation in COVID-19	NCT04524715	Recruiting		InterLeukin-7 to Improve Clinical Outcomes in Lymphopenic pAtients With COVID-19 Infection ( ILIAD-7-US-O )	Inflammation	NCT04426201	Not yet recruiting	355		Nitric Oxide Releasing Solutions to Prevent and Treat Mild/Moderate COVID-19 Infection	NCT04337918	Recruiting	211
	212	Inflammation	Umbilical Cord Tissue (UC) Derived Mesenchymal Stem Cells (MSCs) Versus Placebo to Treat Acute Pulmonary Inflammation Due to COVID-19	NCT04490486	Not yet recruiting		Intramuscular Effect of Polymerized Type I Collagen on the Cytokine Storm in COVID-19 Patients	Inflammation	NCT04517162	Recruiting	327		Optimizing Outcomes With Physical Therapy Treatment for IndividuALs Surviving an ICU Admission for Covid-19	NCT04412330	Recruiting	212
	213	Inflammation	Stem Cell Educator Therapy Treat the Viral Inflammation in COVID-19	NCT04299152	Not yet recruiting		Intranasal Heparin Tolerability Study	Hypercoagulability	NCT04490239	Not yet recruiting	142		OUR Stress/ Emotion Management for Black/African American Women With Hypertension	NCT04526145	Not yet recruiting	213
	214	Inflammation	ABX464 in Treating Inflammation and Preventing Acute Respiratory Failure in Patients With COVID-19	NCT04393038	Recruiting		Intravenous Immunoglobulin (IVIG, Bioven) Efficacy Assess for COVID-19 / SARS-CoV-2 Severe Pneumonia Complex Treatment	Inflammation	NCT04500067	Recruiting	258		Outcomes Mandate National Integration With Cannabis as Medicine for Prevention and Treatment of COVID-19	NCT03944447	Recruiting	214
	215	Inflammation	The Clinical Study of Carrimycin on Treatment Patients With COVID-19	NCT04286503	Not yet recruiting		Isotretinoin in Treatment of COVID-19	Diabetes	NCT04361422	Not yet recruiting	7		P2Et Extract in the Symptomatic Treatment of Subjects With COVID-19	NCT04410510	Not yet recruiting	215
	216	Inflammation	To Determine the Efficacy of Neurokinin 1 Receptor Antagonist as a Therapeutic Tool Against Cytokine Storm and Respiratory Failure in Covid-19 Patients	NCT04468646	Recruiting		Isotretinoin in Treatment of COVID-19	Hypertension	NCT04361422	Not yet recruiting	162		PATCH 2&3:Prevention & Treatment of COVID-19 (Severe Acute Respiratory Syndrome Coronavirus 2) With Hydroxychloroquine	NCT04353037	Recruiting	216
	217	Inflammation	Low Dose Whole Lung Radiation Therapy for Patients With COVID-19 and Respiratory Compromise	NCT04427566	Recruiting		Ivermectin-Azithromycin-Cholecalciferol (IvAzCol) Combination Therapy for COVID-19	Inflammation	NCT04399746	Recruiting	252		Pathogenesis of BTK-mediated Hyper-Inflammatory Responses in COVID-19 (RESPOND)	NCT04394884	Recruiting	217
	218	Inflammation	Evaluation of Therapeutic Effects of Melatonin by Inhibition of NLRP3 Inflammasome in COVID19 Patients	NCT04409522	Recruiting		Joint Use of Electrocardiogram and Transthoracic Echocardiography With Other Clinico-biological Parameters in an Observational Study to Monitor Cardio-vascular Events and Predict Outcomes in Patients Diagnosed With COVID-19	Diabetes	NCT04320017	Recruiting	47		PB1046, a Long-acting, Sustained Release Human VIP Analogue, Intended to Provide Clinical Improvement to Hospitalized COVID-19 Patients at High Risk for Rapid Clinical Deterioration and Acute Respiratory Distress Syndrome (ARDS).	NCT04433546	Recruiting	218
	219	Inflammation	Mavrilimumab to Reduce Progression of Acute Respiratory Failure in COVID-19 Pneumonia and Systemic Hyper-inflammation	NCT04463004	Recruiting		Joint Use of Electrocardiogram and Transthoracic Echocardiography With Other Clinico-biological Parameters in an Observational Study to Monitor Cardio-vascular Events and Predict Outcomes in Patients Diagnosed With COVID-19	Hypercoagulability	NCT04320017	Recruiting	120		Pharmacokinetics, Pharmacodynamics, and Safety Profile of Understudied Drugs Administered to Children Per Standard of Care (POPS)	NCT04278404	Recruiting	219
	220	Inflammation	A Study of Cell Therapy in COVID-19 Subjects With Acute Kidney Injury Who Are Receiving Renal Replacement Therapy	NCT04445220	Not yet recruiting		Joint Use of Electrocardiogram and Transthoracic Echocardiography With Other Clinico-biological Parameters in an Observational Study to Monitor Cardio-vascular Events and Predict Outcomes in Patients Diagnosed With COVID-19	Hypertension	NCT04320017	Recruiting	197		Pilot Clinical Trial of the Safety and Efficacy of Telmisartan for the Mitigation of Pulmonary and Cardiac Complications in COVID-19 Patients	NCT04360551	Recruiting	220
	221	Inflammation	Mavrilimumab to Reduce Progression of Acute Respiratory Failure in COVID-19 Pneumonia and Systemic Hyper-inflammation	NCT04399980	Recruiting		Joint Use of Electrocardiogram and Transthoracic Echocardiography With Other Clinico-biological Parameters in an Observational Study to Monitor Cardio-vascular Events and Predict Outcomes in Patients Diagnosed With COVID-19	Inflammation	NCT04320017	Recruiting	343		Pilot Study on Cytokine Filtration in COVID-19 ARDS	NCT04361526	Recruiting	221
	222	Inflammation	Determination of the Hemoadsorption Impact as Adjunctive Treatment Upon the Support Therapy of COVID-19	NCT04518969	Recruiting		Keto-diet for Intubated Critical Care COVID-19	Inflammation	NCT04358835	Withdrawn	337		Pilot Study to Evaluate the Safety, Tolerability, and Efficacy of 5-ALA-Phosphate + SFC in Subjects With COVID-19	NCT04542850	Not yet recruiting	222
	223	Inflammation	Mesenchymal Stem Cells (MSCs) in Inflammation-Resolution Programs of Coronavirus Disease 2019 (COVID-19) Induced Acute Respiratory Distress Syndrome (ARDS)	NCT04377334	Not yet recruiting		Lanadelumab in Participants Hospitalized With COVID-19 Pneumonia	Hypercoagulability	NCT04460105	Recruiting	97		Plasma Adsorption in Patients With Confirmed COVID-19	NCT04358003	Recruiting	223
	224	Inflammation	Clinical Trial of Pioglitazone Treatment in Patients With Type 2 Diabetes Mellitus and Covid-19	NCT04535700	Not yet recruiting		LLLT Treatment of Lung Inflammation in COVID-19	Inflammation	NCT04524715	Recruiting	211		Polyvalent Immunoglobulin in COVID-19 Related ARds	NCT04350580	Recruiting	224
	225	Inflammation	Utility of Lactoferrin as an Adjunct Therapeutic Agent for COVID-19	NCT04421534	Not yet recruiting		Long Term Physical Functional Limitations in Daily Living in SARS-CoV2 Infected Patients Hospitalized in the Acute Phase Then Requiring Rehabilitation	Inflammation	NCT04356378	Recruiting	384		Post Covid-19 Cardiopulmonary and Immunological Changes	NCT04388436	Active, not recruiting	225
	226	Inflammation	Indirect Endovenous Systemic Ozone for New Coronavirus Disease (COVID19) in Non-intubated Patients	NCT04359303	Not yet recruiting		Long-term Use of Drugs That Could Prevent the Risk of Serious COVID-19 Infections or Make it Worse	Diabetes	NCT04356417	Not yet recruiting	40		Prasugrel in Severe COVID-19 Pneumonia	NCT04445623	Not yet recruiting	226
	227	Inflammation	Low Dose Radiation Therapy for Covid-19 Pneumonia	NCT04394793	Active, not recruiting		Losmapimod Safety and Efficacy in COVID-19	Inflammation	NCT04511819	Recruiting	241		Predictors of Cardiovascular Risk in Covid-19 Patients During Acute Disease and at Short Term Follow-up	NCT04371289	Not yet recruiting	227
	228	Inflammation	A Pilot Study of Human Amniotic Fluid for COVID19 Associated Respiratory Failure	NCT04319731	Recruiting		Low Dose Radiation Therapy for Covid-19 Pneumonia	Inflammation	NCT04394793	Active, not recruiting	227		PREPARE-IT. Prevention of COVID19 With EPA in Healthcare Providers at Risk - Intervention Trial	NCT04460651	Not yet recruiting	228
	229	Inflammation	Clinical Research of Human Mesenchymal Stem Cells in the Treatment of COVID-19 Pneumonia	NCT04339660	Recruiting		Low Dose Whole Lung Radiation Therapy for Patients With COVID-19 and Respiratory Compromise	Inflammation	NCT04427566	Recruiting	217		Prevalence of Critical Forms of CoVid-19 in Patients With Chronic Respiratory Disease	NCT04407169	Not yet recruiting	229
	230	Inflammation	Nebulised Dornase Alfa for Treatment of COVID-19	NCT04359654	Not yet recruiting		Low Dose Whole Lung Radiotherapy for Older Patients With COVID-19 Pneumonitis	Inflammation	NCT04493294	Not yet recruiting	390		Preventing COVID-19 Complications With Low- and High-dose Anticoagulation	NCT04345848	Recruiting	230
	231	Inflammation	Therapy for Pneumonia Patients iInfected by 2019 Novel Coronavirus	NCT04293692	Withdrawn		Low-Dose Radiotherapy For Patients With SARS-COV-2 (COVID-19) Pneumonia	Inflammation	NCT04466683	Not yet recruiting	314		Prevention of Severe Covid-19 in Infected Elderly by Early Administration of Convalescent Plasma With High-titers of Antibody Against SARS-CoV2	NCT04479163	Recruiting	231
	232	Inflammation	Assessment the Activity Value of Isotretinoin (13- Cis-Retinoic Acid ) in the Treatment of COVID-19 (Randomized)	NCT04353180	Not yet recruiting		Low-flow Extracorporeal Carbon Dioxide Removal in COVID-19-associated Acute Respiratory Distress Syndrome	Hypercoagulability	NCT04351906	Recruiting	152		Prognosis of Coronavirus Disease 2019 (COVID-19) Patients Receiving Receiving Antihypertensives	NCT04357535	Completed	232
	233	Inflammation	Study of Mavrilimumab (KPL-301) in Participants Hospitalized With Severe Corona Virus Disease 2019 (COVID-19) Pneumonia and Hyper-inflammation	NCT04447469	Recruiting		Lung Irradiation for COVID-19 Pneumonia	Inflammation	NCT04393948	Recruiting	246		Prognositc Factors in COVID-19 Patients Complicated With Hypertension	NCT04272710	Withdrawn	233
	234	Inflammation	Telmisartan for Treatment of COVID-19 Patients	NCT04355936	Recruiting		Mavrilimumab in Severe COVID-19 Pneumonia and Hyper-inflammation (COMBAT-19)	Inflammation	NCT04397497	Not yet recruiting	262		Prognostic Factors Keeping Track for COVID-19 Pneumonia	NCT04324684	Completed	234
	235	Inflammation	COVID-FISETIN: Pilot in Covid-19 of Fisetin to Alleviate Dysfunction and Inflammation	NCT04476953	Enrolling by invitation		Mavrilimumab to Reduce Progression of Acute Respiratory Failure in COVID-19 Pneumonia and Systemic Hyper-inflammation	Inflammation	NCT04463004	Recruiting	219		Prophylactic Corticosteroid to Prevent COVID-19 Cytokine Storm	NCT04355247	Recruiting	235
	236	Inflammation	Mavrilimumab to Reduce Progression of Acute Respiratory Failure in COVID-19 Pneumonia and Systemic Hyper-inflation	NCT04492514	Recruiting		Mavrilimumab to Reduce Progression of Acute Respiratory Failure in COVID-19 Pneumonia and Systemic Hyper-inflammation	Inflammation	NCT04399980	Recruiting	221		Protective Effect of Aspirin on COVID-19 Patients	NCT04365309	Enrolling by invitation	236
	237	Inflammation	Combination Therapies to Reduce Carriage of SARS-Cov-2 and Improve Outcome of COVID-19 in Ivory Coast: a Phase Randomized IIb Trial	NCT04466241	Not yet recruiting		Mavrilimumab to Reduce Progression of Acute Respiratory Failure in COVID-19 Pneumonia and Systemic Hyper-inflation	Inflammation	NCT04492514	Recruiting	236		Protein Electrophoresis as a Tool for Complications Prediction in COVID-19 Hospitalised Patients	NCT04414059	Not yet recruiting	237
	238	Inflammation	Hyperbaric Versus Normobaric Oxygen Therapy for COVID-19 Patients	NCT04500626	Not yet recruiting		Mechanisms of Multi-organ Failure in COVID-19	Inflammation	NCT04399603	Not yet recruiting	317		Pro-thrombotic Status in Patients With SARS-Cov-2 Infection	NCT04343053	Active, not recruiting	238
	239	Inflammation	Study of Human Umbilical Cord Mesenchymal Stem Cells in the Treatment of Severe COVID-19	NCT04273646	Not yet recruiting		Mesenchymal Stem Cell for Acute Respiratory Distress Syndrome Due for COVID-19	Inflammation	NCT04416139	Recruiting	250		Pyridostigmine in Severe SARS-CoV-2 Infection	NCT04343963	Recruiting	239
	240	Inflammation	Colchicine Twice Daily During 10 Days as an Option for the Treatment of Symptoms Induced by Inflammation in Patients With Mild and Severe Coronavirus Disease	NCT04367168	Recruiting		Mesenchymal Stem Cells (MSCs) in Inflammation-Resolution Programs of Coronavirus Disease 2019 (COVID-19) Induced Acute Respiratory Distress Syndrome (ARDS)	Inflammation	NCT04377334	Not yet recruiting	223		Radiation Eliminates Storming Cytokines and Unchecked Edema as a 1-Day Treatment for COVID-19	NCT04366791	Recruiting	240
	241	Inflammation	Losmapimod Safety and Efficacy in COVID-19	NCT04511819	Recruiting		Mesenchymal Stromal Cell Therapy for Severe Covid-19 Infection	Hypercoagulability	NCT04445454	Recruiting	134		Rapid Experimental Medicine for COVID-19	NCT04473053	Recruiting	241
	242	Inflammation	Treatment of Severe COVID-19 Pneumonia With Allogeneic Mesenchymal Stromal Cells (COVID_MSV)	NCT04361942	Recruiting		Microbiota in COVID-19 Patients for Future Therapeutic and Preventive Approaches	Hypercholesterolaemia	NCT04410263	Recruiting	64		RAS and Coagulopathy in COVID19	NCT04419610	Not yet recruiting	242
	243	Inflammation	Clinical Trial of the Use of Anakinra in Cytokine Storm Syndrome Secondary to Covid-19 (ANA-COVID-GEAS)	NCT04443881	Recruiting		Microbiota in COVID-19 Patients for Future Therapeutic and Preventive Approaches	Inflammation	NCT04410263	Recruiting	275		Recombinant Bacterial ACE2 Receptors -Like Enzyme of B38-CAP Could be Promising COVID-19 Infection- and Lung Injury Preventing Drug Better Than Recombinant Human ACE2	NCT04375046	Not yet recruiting	243
	244	Inflammation	Baricitinib, Placebo and Antiviral Therapy for the Treatment of Patients With Moderate and Severe COVID-19	NCT04373044	Recruiting		Modulation of Hyperinflammation in COVID-19	Inflammation	NCT04353674	Recruiting	374		Registry of Seraph®-100 Microbind® Affinity Blood Filter for COVID-19 Under EUA	NCT04413955	Recruiting	244
	245	Inflammation	Efficacy of Intravenous Anakinra and Ruxolitinib During COVID-19 Inflammation (JAKINCOV)	NCT04366232	Not yet recruiting		Monocytes and NK Cells Activity in Covid-19 Patients	Inflammation	NCT04375176	Recruiting	310		Registry of the Evolution of Diagnosed and/or Hospitalized Patients for Pulmonary Embolism During the Covid-19 Pandemic	NCT04465656	Not yet recruiting	245
	246	Inflammation	Lung Irradiation for COVID-19 Pneumonia	NCT04393948	Recruiting		Monocytes and NK Cells Activity in Covid-19 Patients	Inflammation	NCT04375176	Recruiting	315		Remote Continues Glucose Monitoring During the COVID-19 Pandemic in Quarantined Hospitalized Patients	NCT04430608	Recruiting	246
	247	Inflammation	Defibrotide as Prevention and Treatment of Respiratory Distress and Cytokine Release Syndrome of Covid 19.	NCT04348383	Recruiting		Moxibustion Plus Cupping in Convalescent Patients With COVID-19	Inflammation	NCT04374084	Recruiting	388		Renin-Angiotensin System Inhibitors and COVID-19	NCT04331574	Recruiting	247
	248	Inflammation	Efficiency and Security of NIVOLUMAB Therapy in Obese Individuals With COVID-19(COrona VIrus Disease) Infection	NCT04413838	Not yet recruiting		MSCs in COVID-19 ARDS	Inflammation	NCT04371393	Recruiting	313		Renin-Angiotensin-Aldosterone System Inhibitors, Hypertension, and COVID-19	NCT04374695	Not yet recruiting	248
	249	Inflammation	Treatment With Human Umbilical Cord-derived Mesenchymal Stem Cells for Severe Corona Virus Disease 2019 (COVID-19)	NCT04288102	Completed		mulTi-Arm Therapeutic Study in Pre-ICu Patients Admitted With Covid-19 - Experimental Drugs and Mechanisms	Diabetes	NCT04393246	Recruiting	34		RISK FACTORS FOR NECROTIC CHOLECYSTITIS DURING COVID-19 PANDEMIC: THE ChoCO WSES PROSPECTIVE MULTICENTER OBSERVATIONAL STUDY	NCT04542512	Not yet recruiting	249
	250	Inflammation	Mesenchymal Stem Cell for Acute Respiratory Distress Syndrome Due for COVID-19	NCT04416139	Recruiting		mulTi-Arm Therapeutic Study in Pre-ICu Patients Admitted With Covid-19 - Experimental Drugs and Mechanisms	Hypertension	NCT04393246	Recruiting	181		Ruxolitinib for Acute Respiratory Disorder Syndrome Due to COVID-19	NCT04477993	Recruiting	250
	251	Inflammation	Covid-19: Possible Role of Neutrophil Extracellular Traps	NCT04412382	Recruiting		Multicentric Registry of Patients With Acute Leukemia Infected by COVID-19	Diabetes	NCT04452604	Not yet recruiting	56		Ruxolitinib in the Treatment of Covid-19	NCT04414098	Not yet recruiting	251
	252	Inflammation	Ivermectin-Azithromycin-Cholecalciferol (IvAzCol) Combination Therapy for COVID-19	NCT04399746	Recruiting		NBT-NM108 as an Early Treatment of Suspected or Confirmed COVID-19 in Patients With Prediabetes or Type 2 Diabetes	Diabetes	NCT04540406	Not yet recruiting	3		Safety and Efficacy of AT-527 in Subjects With Moderate Coronavirus Disease (COVID-19)	NCT04396106	Recruiting	252
	253	Inflammation	Treatment of Angiotensin Peptide (1-7) for COVID-19	NCT04375124	Recruiting		Nebulised Dornase Alfa for Treatment of COVID-19	Inflammation	NCT04359654	Not yet recruiting	230		Safety and Efficacy of Baricitinib for COVID-19	NCT04340232	Not yet recruiting	253
	254	Inflammation	Anti COVID-19 Convalescent Plasma Therapy	NCT04345679	Not yet recruiting		Nebulised Heparin to Reduce COVID-19 Induced Acute Lung Injury	Hypercoagulability	NCT04511923	Not yet recruiting	108		Safety and Efficacy of Intravenous Wharton's Jelly Derived Mesenchymal Stem Cells in Acute Respiratory Distress Syndrome Due to COVID 19	NCT04390152	Not yet recruiting	254
	255	Inflammation	Efficacy and Safety of Emapalumab and Anakinra in Reducing Hyperinflammation and Respiratory Distress in Patients With COVID-19 Infection.	NCT04324021	Recruiting		Nebulised Heparin to Reduce COVID-19 Induced Acute Lung Injury	Inflammation	NCT04511923	Not yet recruiting	379		Safety and Efficacy of Ruxolitinib for COVID-19	NCT04348071	Not yet recruiting	255
	256	Inflammation	Hyperbaric Oxygen as an Adjuvant Treatment for Patients With Covid-19 Severe Hypoxemia	NCT04477954	Recruiting		Nebulised Rt-PA for ARDS Due to COVID-19	Hypercoagulability	NCT04356833	Recruiting	107		Safety and Efficacy of Viusid and Asbrip in Hospitalized Patients Infected by SARS-Cov-2 With COVID-19	NCT04407182	Recruiting	256
	257	Inflammation	Efficacy of Intravenous Infusions of Stem Cells in the Treatment of COVID-19 Patients	NCT04437823	Recruiting		Nebulised Rt-PA for ARDS Due to COVID-19	Inflammation	NCT04356833	Recruiting	330		Safety and Efficacy of Therapeutic Anticoagulation on Clinical Outcomes in Hospitalized Patients With COVID-19	NCT04377997	Not yet recruiting	257
	258	Inflammation	Intravenous Immunoglobulin (IVIG, Bioven) Efficacy Assess for COVID-19 / SARS-CoV-2 Severe Pneumonia Complex Treatment	NCT04500067	Recruiting		Neuromodulation With Percutaneous Electrical Nerve Field Stimulation for Adults With COVID-19	Inflammation	NCT04514627	Recruiting	321		Safety and Feasibility of Amniotic Fluid as a Treatment for COVID-19 Patients	NCT04497389	Not yet recruiting	258
	259	Inflammation	Evaluation of Efficacy of Levamisole and Formoterol+Budesonide in Treatment of COVID-19	NCT04331470	Recruiting		Neuropathology in Adults Intensive Care Unit Patients With COVID 19	Inflammation	NCT04453670	Completed	341		Safety and Immunity of Covid-19 aAPC Vaccine	NCT04299724	Recruiting	259
	260	Inflammation	TD-0903 for ALI Associated With COVID-19	NCT04402866	Recruiting		Nintedanib for the Treatment of SARS-Cov-2 Induced Pulmonary Fibrosis	Hypertension	NCT04541680	Not yet recruiting	196		Safety, Tolerability and Efficacy of Nangibotide in Mechanically Ventilated Patients With COVID-19 and Features of Systemic Inflammation	NCT04429334	Not yet recruiting	260
	261	Inflammation	Safety and Efficacy of Intravenous Wharton's Jelly Derived Mesenchymal Stem Cells in Acute Respiratory Distress Syndrome Due to COVID 19	NCT04390152	Not yet recruiting		Nintedanib for the Treatment of SARS-Cov-2 Induced Pulmonary Fibrosis	Inflammation	NCT04541680	Not yet recruiting	370		Safety, Tolerability and Pharmacokinetics of SCTA01, an Anti-SARS-CoV-2 Monoclonal Antibody, in Healthy Chinese Subjects	NCT04483375	Recruiting	261
	262	Inflammation	Mavrilimumab in Severe COVID-19 Pneumonia and Hyper-inflammation (COMBAT-19)	NCT04397497	Not yet recruiting		Nitric Oxide Releasing Solutions to Prevent and Treat Mild/Moderate COVID-19 Infection	Diabetes	NCT04337918	Recruiting	42		Sargramostim in Patients With Acute Hypoxic Respiratory Failure Due to COVID-19 (SARPAC)	NCT04326920	Recruiting	262
	263	Inflammation	Convalescent Plasma for COVID-19	NCT04365439	Not yet recruiting		Optimizing Outcomes With Physical Therapy Treatment for IndividuALs Surviving an ICU Admission for Covid-19	Hypertension	NCT04412330	Recruiting	166		SARS-CoV-2 Antibodies Based IVIG Therapy for COVID-19 Patients	NCT04521309	Recruiting	263
	264	Inflammation	Endothelial Function, Inflammation and Organ Dysfunction in COVID-19	NCT04408365	Not yet recruiting		OUR Stress/ Emotion Management for Black/African American Women With Hypertension	Hypertension	NCT04526145	Not yet recruiting	209		Sequelae of Sars-CoV-2 Infections	NCT04442789	Recruiting	264
	265	Inflammation	Tofacitinib for Treatment of Moderate COVID-19	NCT04415151	Recruiting		Outcomes Mandate National Integration With Cannabis as Medicine for Prevention and Treatment of COVID-19	Inflammation	NCT03944447	Recruiting	306		Short Term, High Dose Vitamin D Supplementation for COVID-19	NCT04459247	Active, not recruiting	265
	266	Inflammation	The Effects of Standard Protocol With or Without Colchicine in Covid-19 Infection	NCT04360980	Recruiting		P2Et Extract in the Symptomatic Treatment of Subjects With COVID-19	Inflammation	NCT04410510	Not yet recruiting	276		Short-term Impact of COVID-19 Lockdown on Metabolic Control of Type 2 Diabetes	NCT04501991	Completed	266
	267	Inflammation	Safety, Tolerability and Efficacy of Nangibotide in Mechanically Ventilated Patients With COVID-19 and Features of Systemic Inflammation	NCT04429334	Not yet recruiting		PATCH 2&3:Prevention & Treatment of COVID-19 (Severe Acute Respiratory Syndrome Coronavirus 2) With Hydroxychloroquine	Hypercholesterolaemia	NCT04353037	Recruiting	60		Sitagliptin Treatment in Diabetic COVID-19 Positive Patients	NCT04382794	Completed	267
	268	Inflammation	Efficacy of Pentoxifylline as Add on Therapy in COVID19 Patients	NCT04433988	Not yet recruiting		Pathogenesis of BTK-mediated Hyper-Inflammatory Responses in COVID-19 (RESPOND)	Inflammation	NCT04394884	Recruiting	382		Stem Cell Educator Therapy Treat the Viral Inflammation in COVID-19	NCT04299152	Not yet recruiting	268
	269	Inflammation	Hyperbaric Oxygen Therapy Effect in COVID-19 RCT (HBOTCOVID19)	NCT04358926	Recruiting		PB1046, a Long-acting, Sustained Release Human VIP Analogue, Intended to Provide Clinical Improvement to Hospitalized COVID-19 Patients at High Risk for Rapid Clinical Deterioration and Acute Respiratory Distress Syndrome (ARDS).	Inflammation	NCT04433546	Recruiting	360		Study of Clinical and Immune Severity Profiles of Patients Infected With SARS-Cov2 (COVID-19)	NCT04365166	Recruiting	269
	270	Inflammation	CorONa Virus edoxabaN ColchicinE (CONVINCE) COVID-19	NCT04516941	Not yet recruiting		Pharmacokinetics, Pharmacodynamics, and Safety Profile of Understudied Drugs Administered to Children Per Standard of Care (POPS)	Hypercoagulability	NCT04278404	Recruiting	156		Study of Efficacy and Safety of DV890 in Patients With COVID-19 Pneumonia	NCT04382053	Recruiting	270
	271	Inflammation	Charité Trial of Cenicriviroc (CVC) Treatment for COVID-19 Patients	NCT04500418	Recruiting		Pharmacokinetics, Pharmacodynamics, and Safety Profile of Understudied Drugs Administered to Children Per Standard of Care (POPS)	Hypertension	NCT04278404	Recruiting	210		Study of Efficacy and Safety of MAS825 in Patients With COVID-19	NCT04382651	Recruiting	271
	272	Inflammation	Inhaled Iloprost for Suspected COVID-19 Respiratory Failure	NCT04445246	Recruiting		Pilot Clinical Trial of the Safety and Efficacy of Telmisartan for the Mitigation of Pulmonary and Cardiac Complications in COVID-19 Patients	Hypercoagulability	NCT04360551	Recruiting	100		Study of Human Umbilical Cord Mesenchymal Stem Cells in the Treatment of Severe COVID-19	NCT04273646	Not yet recruiting	272
	273	Inflammation	A Study to Evaluate the Safety and Efficacy of Razuprotafib, a Novel Tie 2 Activator, in Hospitalized Subjects With Moderate to Severe Coronavirus Disease 2019 (COVID-19)	NCT04511650	Not yet recruiting		Pilot Clinical Trial of the Safety and Efficacy of Telmisartan for the Mitigation of Pulmonary and Cardiac Complications in COVID-19 Patients	Inflammation	NCT04360551	Recruiting	335		Study of Immunomodulation Using Naltrexone and Ketamine for COVID-19	NCT04365985	Recruiting	273
	274	Inflammation	The Açaí Berry COVID-19 Anti-Inflammation Trial	NCT04404218	Recruiting		Pilot Study on Cytokine Filtration in COVID-19 ARDS	Inflammation	NCT04361526	Recruiting	318		Study of Isoquercetin (IQC-950AN) Plus Standard of Care Versus Standard of Care Only for the Treatment of COVID-19	NCT04536090	Not yet recruiting	274
	275	Inflammation	Microbiota in COVID-19 Patients for Future Therapeutic and Preventive Approaches	NCT04410263	Recruiting		Pilot Study to Evaluate the Safety, Tolerability, and Efficacy of 5-ALA-Phosphate + SFC in Subjects With COVID-19	Hypercoagulability	NCT04542850	Not yet recruiting	127		Study of LAU-7b for the Treatment of COVID-19 Disease in Adults	NCT04417257	Recruiting	275
	276	Inflammation	P2Et Extract in the Symptomatic Treatment of Subjects With COVID-19	NCT04410510	Not yet recruiting		Plasma Adsorption in Patients With Confirmed COVID-19	Hypercoagulability	NCT04358003	Recruiting	87		Study of Mavrilimumab (KPL-301) in Participants Hospitalized With Severe Corona Virus Disease 2019 (COVID-19) Pneumonia and Hyper-inflammation	NCT04447469	Recruiting	276
	277	Inflammation	Early Infusion of Vitamin C for Treatment of Novel COVID-19 Acute Lung Injury (EVICT-CORONA-ALI)	NCT04344184	Not yet recruiting		Polyvalent Immunoglobulin in COVID-19 Related ARds	Inflammation	NCT04350580	Recruiting	303		Study of Ruxolitinib Plus Simvastatin in the Prevention and Treatment of Respiratory Failure of COVID-19.	NCT04348695	Recruiting	277
	278	Inflammation	Extracorporeal Blood Purification as a Treatment Modality for COVID-19	NCT04478539	Recruiting		Post Covid-19 Cardiopulmonary and Immunological Changes	Inflammation	NCT04388436	Active, not recruiting	372		Study of the Safety of Therapeutic Tx With Immunomodulatory MSC in Adults With COVID-19 Infection Requiring Mechanical Ventilation	NCT04397796	Recruiting	278
	279	Inflammation	Tocilizumab in Coronavirus-19 Positive Patients	NCT04423042	Not yet recruiting		Prasugrel in Severe COVID-19 Pneumonia	Inflammation	NCT04445623	Not yet recruiting	294		Study of TJ003234 (Anti-GM-CSF Monoclonal Antibody) in Subjects With Severe Coronavirus Disease 2019 (COVID-19)	NCT04341116	Recruiting	279
	280	Inflammation	Therapeutic Study to Evaluate the Safety and Efficacy of DW-MSC in COVID-19 Patients	NCT04535856	Not yet recruiting		Predictors of Cardiovascular Risk in Covid-19 Patients During Acute Disease and at Short Term Follow-up	Hypercoagulability	NCT04371289	Not yet recruiting	135		Suloexide in the Treatment of Early Stages of COVID-19	NCT04483830	Completed	280
	281	Inflammation	Study of Ruxolitinib Plus Simvastatin in the Prevention and Treatment of Respiratory Failure of COVID-19.	NCT04348695	Recruiting		PREPARE-IT. Prevention of COVID19 With EPA in Healthcare Providers at Risk - Intervention Trial	Hypercholesterolaemia	NCT04460651	Not yet recruiting	69		Switch of Renin-Angiotensin System Inhibitors in Patients With Covid-19	NCT04493359	Recruiting	281
	282	Inflammation	Cell Therapy Using Umbilical Cord-derived Mesenchymal Stromal Cells in SARS-CoV-2-related ARDS	NCT04333368	Recruiting		Prevalence of Critical Forms of CoVid-19 in Patients With Chronic Respiratory Disease	Hypertension	NCT04407169	Not yet recruiting	206		Synbiotic Therapy of Gastrointestinal Symptoms During Covid-19 Infection	NCT04420676	Not yet recruiting	282
	283	Inflammation	Safety and Feasibility of Amniotic Fluid as a Treatment for COVID-19 Patients	NCT04497389	Not yet recruiting		Preventing COVID-19 Complications With Low- and High-dose Anticoagulation	Hypercoagulability	NCT04345848	Recruiting	73		TD-0903 for ALI Associated With COVID-19	NCT04402866	Recruiting	283
	284	Inflammation	Cardiopulmonary Inflammation and Multi-System Imaging During the Clinical Course of COVID-19 Infection in Asymptomatic and Symptomatic Persons	NCT04401449	Enrolling by invitation		Prevention of Severe Covid-19 in Infected Elderly by Early Administration of Convalescent Plasma With High-titers of Antibody Against SARS-CoV2	Hypertension	NCT04479163	Recruiting	205		Telmisartan for Treatment of COVID-19 Patients	NCT04355936	Recruiting	284
	285	Inflammation	Clinical Study for the Treatment With Interferon-ß-1a (IFNß-1a) of COVID-19 Patients	NCT04449380	Not yet recruiting		Prognosis of Coronavirus Disease 2019 (COVID-19) Patients Receiving Receiving Antihypertensives	Hypertension	NCT04357535	Completed	187		The Açaí Berry COVID-19 Anti-Inflammation Trial	NCT04404218	Recruiting	285
	286	Inflammation	Compassionate Use Open-Label Anti-CD14 Treatment in Patients With SARS-CoV-2 (COVID-19)	NCT04346277	Available		Prognositc Factors in COVID-19 Patients Complicated With Hypertension	Hypertension	NCT04272710	Withdrawn	160		The CASCADE Study - Measures of Complement Activation and Inflammation in Patients With Covid-19	NCT04453527	Recruiting	286
	287	Inflammation	Rapid Experimental Medicine for COVID-19	NCT04473053	Recruiting		Prognostic Factors Keeping Track for COVID-19 Pneumonia	Diabetes	NCT04324684	Completed	37		The Clinical Study of Carrimycin on Treatment Patients With COVID-19	NCT04286503	Not yet recruiting	287
	288	Inflammation	A Study to Collect Bone Marrow for Process Development and Production of BM-MSC to Treat Severe COVID19 Pneumonitis	NCT04397471	Not yet recruiting		Prognostic Factors Keeping Track for COVID-19 Pneumonia	Hypertension	NCT04324684	Completed	184		The Effect of Sitagliptin Treatment in COVID-19 Positive Diabetic Patients	NCT04365517	Not yet recruiting	288
	289	Inflammation	COVID-19 Specific T Cell Derived Exosomes (CSTC-Exo)	NCT04389385	Active, not recruiting		Prophylactic Corticosteroid to Prevent COVID-19 Cytokine Storm	Inflammation	NCT04355247	Recruiting	333		The Effects of Standard Protocol With or Without Colchicine in Covid-19 Infection	NCT04360980	Recruiting	289
	290	Inflammation	A Study of Anakinra to Prevent or Treat Severe Side Effects for Patients Receiving CAR-T Cell Therapy	NCT04148430	Recruiting		Protective Effect of Aspirin on COVID-19 Patients	Hypercoagulability	NCT04365309	Enrolling by invitation	83		The Efficacy of Intravenous Immunoglobulin Therapy for Severe 2019-nCoV Infected Pneumonia	NCT04261426	Not yet recruiting	290
	291	Inflammation	The RIsk Stratification in COVID-19 Patients in the ICU Registry	NCT04357275	Recruiting		Protein Electrophoresis as a Tool for Complications Prediction in COVID-19 Hospitalised Patients	Inflammation	NCT04414059	Not yet recruiting	358		The Evaluation of Hemostasis in Hospitalized COVID-19 Patients	NCT04493307	Recruiting	291
	292	Inflammation	Synbiotic Therapy of Gastrointestinal Symptoms During Covid-19 Infection	NCT04420676	Not yet recruiting		Pro-thrombotic Status in Patients With SARS-Cov-2 Infection	Hypercoagulability	NCT04343053	Active, not recruiting	125		The LEAD COVID-19 Trial: Low-risk, Early Aspirin and Vitamin D to Reduce COVID-19 Hospitalizations	NCT04363840	Not yet recruiting	292
	293	Inflammation	Duvelisib to Combat COVID-19	NCT04372602	Not yet recruiting		Pyridostigmine in Severe SARS-CoV-2 Infection	Inflammation	NCT04343963	Recruiting	362		The McGill RAAS-COVID-19 Trial	NCT04508985	Not yet recruiting	293
	294	Inflammation	Prasugrel in Severe COVID-19 Pneumonia	NCT04445623	Not yet recruiting		Radiation Eliminates Storming Cytokines and Unchecked Edema as a 1-Day Treatment for COVID-19	Hypercoagulability	NCT04366791	Recruiting	112		The MEseNchymal coviD-19 Trial: a Pilot Study to Investigate Early Efficacy of MSCs in Adults With COVID-19	NCT04537351	Recruiting	294
	295	Inflammation	SARS-CoV-2 Antibodies Based IVIG Therapy for COVID-19 Patients	NCT04521309	Recruiting		Rapid Experimental Medicine for COVID-19	Hypercoagulability	NCT04473053	Recruiting	95		The Natural History of Hospitalized COVID-19 Patients	NCT04424992	Active, not recruiting	295
	296	Inflammation	A Trial Using ANAKINRA, TOCILIZUMAB Alone or in Association With RUXOLITINIB in Severe Stage 2b and 3 of COVID19-associated Disease	NCT04424056	Not yet recruiting		Rapid Experimental Medicine for COVID-19	Inflammation	NCT04473053	Recruiting	287		The Prevalence of Pulmonary Hypertension in Patients With COVID-19.	NCT04459364	Recruiting	296
	297	Inflammation	Inhaled Aviptadil for the Prevention of COVID-19 Related ARDS	NCT04536350	Not yet recruiting		RAS and Coagulopathy in COVID19	Hypercoagulability	NCT04419610	Not yet recruiting	133		The RIsk Stratification in COVID-19 Patients in the ICU Registry	NCT04357275	Recruiting	297
	298	Inflammation	Early transfusIon of Convalescent Plasma in Elderly COVID-19 Patients. to Prevent Disease Progression.	NCT04374526	Recruiting		Recombinant Bacterial ACE2 Receptors -Like Enzyme of B38-CAP Could be Promising COVID-19 Infection- and Lung Injury Preventing Drug Better Than Recombinant Human ACE2	Hypertension	NCT04375046	Not yet recruiting	189		The Study of Quadruple Therapy Zinc, Quercetin, Bromelain and Vitamin C on the Clinical Outcomes of Patients Infected With COVID-19	NCT04468139	Recruiting	298
	299	Inflammation	Safety and Immunity of Covid-19 aAPC Vaccine	NCT04299724	Recruiting		Registry of Seraph®-100 Microbind® Affinity Blood Filter for COVID-19 Under EUA	Hypercoagulability	NCT04413955	Recruiting	94		Therapeutic Plasma Exchange for COVID-19-associated Hyperviscosity	NCT04441996	Enrolling by invitation	299
	300	Inflammation	Defibrotide in COVID-19 Pneumonia	NCT04335201	Not yet recruiting		Registry of the Evolution of Diagnosed and/or Hospitalized Patients for Pulmonary Embolism During the Covid-19 Pandemic	Hypertension	NCT04465656	Not yet recruiting	208		Therapeutic Plasmapheresis in Critically Ill Adult Patients With COVID-19 Confirmed Diagnosis	NCT04480632	Not yet recruiting	300
	301	Inflammation	Study of LAU-7b for the Treatment of COVID-19 Disease in Adults	NCT04417257	Recruiting		Remote Continues Glucose Monitoring During the COVID-19 Pandemic in Quarantined Hospitalized Patients	Diabetes	NCT04430608	Recruiting	21		Therapeutic Study to Evaluate the Safety and Efficacy of DW-MSC in COVID-19 Patients	NCT04535856	Not yet recruiting	301
	302	Inflammation	Efficacy of Natural Honey Treatment in Patients With Novel Coronavirus	NCT04323345	Recruiting		Renin-Angiotensin System Inhibitors and COVID-19	Hypertension	NCT04331574	Recruiting	165		Therapeutic Use of Convalescent Plasma in the Treatment of Patients With Moderate to Severe COVID-19	NCT04516811	Not yet recruiting	302
	303	Inflammation	Polyvalent Immunoglobulin in COVID-19 Related ARds	NCT04350580	Recruiting		Renin-Angiotensin-Aldosterone System Inhibitors, Hypertension, and COVID-19	Diabetes	NCT04374695	Not yet recruiting	25		Therapy for Pneumonia Patients iInfected by 2019 Novel Coronavirus	NCT04293692	Withdrawn	303
	304	Inflammation	A Study of APL-9 in Adults With Mild to Moderate ARDS Due to COVID-19	NCT04402060	Recruiting		Renin-Angiotensin-Aldosterone System Inhibitors, Hypertension, and COVID-19	Hypertension	NCT04374695	Not yet recruiting	159		To Determine the Efficacy of Neurokinin 1 Receptor Antagonist as a Therapeutic Tool Against Cytokine Storm and Respiratory Failure in Covid-19 Patients	NCT04468646	Recruiting	304
	305	Inflammation	COVID-FIS: Pilot in COVID-19 (SARS-CoV-2) of Fisetin in Older Adults in Nursing Homes	NCT04537299	Not yet recruiting		RISK FACTORS FOR NECROTIC CHOLECYSTITIS DURING COVID-19 PANDEMIC: THE ChoCO WSES PROSPECTIVE MULTICENTER OBSERVATIONAL STUDY	Hypercoagulability	NCT04542512	Not yet recruiting	137		Tocilizumab for Patients With Cancer and COVID-19 Disease	NCT04370834	Suspended	305
	306	Inflammation	Outcomes Mandate National Integration With Cannabis as Medicine for Prevention and Treatment of COVID-19	NCT03944447	Recruiting		RISK FACTORS FOR NECROTIC CHOLECYSTITIS DURING COVID-19 PANDEMIC: THE ChoCO WSES PROSPECTIVE MULTICENTER OBSERVATIONAL STUDY	Inflammation	NCT04542512	Not yet recruiting	380		Tocilizumab for the Treatment of Cytokine Release Syndrome in Patients With COVID-19 (SARS-CoV-2 Infection)	NCT04361552	Withdrawn	306
	307	Inflammation	Impact of Tissue Plasminogen Activator (tPA) Treatment for an Atypical Acute Respiratory Distress Syndrome (COVID-19)	NCT04453371	Not yet recruiting		Ruxolitinib for Acute Respiratory Disorder Syndrome Due to COVID-19	Inflammation	NCT04477993	Recruiting	352		Tocilizumab in Coronavirus-19 Positive Patients	NCT04423042	Not yet recruiting	307
	308	Inflammation	TOFAcitinib Plus Hydroxycloroquine vs Hydroxycloroquine in Patients With COVID-19 Interstitial Pneumonia	NCT04390061	Not yet recruiting		Ruxolitinib in the Treatment of Covid-19	Inflammation	NCT04414098	Not yet recruiting	319		Tocilizumab in COVID-19 Pneumonia (TOCIVID-19)	NCT04317092	Recruiting	308
	309	Inflammation	Study of Immunomodulation Using Naltrexone and Ketamine for COVID-19	NCT04365985	Recruiting		Safety and Efficacy of AT-527 in Subjects With Moderate Coronavirus Disease (COVID-19)	Diabetes	NCT04396106	Recruiting	35		Tocilizumab Treatment in Patients With COVID-19	NCT04363853	Recruiting	309
	310	Inflammation	Monocytes and NK Cells Activity in Covid-19 Patients	NCT04375176	Recruiting		Safety and Efficacy of AT-527 in Subjects With Moderate Coronavirus Disease (COVID-19)	Hypertension	NCT04396106	Recruiting	179		Tofacitinib for Treatment of Moderate COVID-19	NCT04415151	Recruiting	310
	311	Inflammation	Evaluation of Immune Response in COVID-19 Patients	NCT04438629	Recruiting		Safety and Efficacy of Baricitinib for COVID-19	Inflammation	NCT04340232	Not yet recruiting	323		TOFAcitinib Plus Hydroxycloroquine vs Hydroxycloroquine in Patients With COVID-19 Interstitial Pneumonia	NCT04390061	Not yet recruiting	311
	312	Inflammation	Efficacy of Tocilizumab on Patients With COVID-19	NCT04356937	Active, not recruiting		Safety and Efficacy of Intravenous Wharton's Jelly Derived Mesenchymal Stem Cells in Acute Respiratory Distress Syndrome Due to COVID 19	Inflammation	NCT04390152	Not yet recruiting	261		Tolerability,Safety,Pharmacokinetic Profile and Immunogenicity of a Recombinant Humanized Anti-SARS-CoV-2 Monoclonal Antibody (JS016) for Injection in Chinese Health Subjects	NCT04441918	Recruiting	312
	313	Inflammation	MSCs in COVID-19 ARDS	NCT04371393	Recruiting		Safety and Efficacy of Ruxolitinib for COVID-19	Inflammation	NCT04348071	Not yet recruiting	329		Treatment and Prevention of Acute Lung Injury (ALI) in Patients With COVID-19 Infection	NCT04526912	Recruiting	313
	314	Inflammation	Low-Dose Radiotherapy For Patients With SARS-COV-2 (COVID-19) Pneumonia	NCT04466683	Not yet recruiting		Safety and Efficacy of Viusid and Asbrip in Hospitalized Patients Infected by SARS-Cov-2 With COVID-19	Diabetes	NCT04407182	Recruiting	45		Treatment of Angiotensin Peptide (1-7) for COVID-19	NCT04375124	Recruiting	314
	315	Inflammation	Monocytes and NK Cells Activity in Covid-19 Patients	NCT04375176	Recruiting		Safety and Efficacy of Therapeutic Anticoagulation on Clinical Outcomes in Hospitalized Patients With COVID-19	Hypercoagulability	NCT04377997	Not yet recruiting	71		Treatment of Severe COVID-19 Pneumonia With Allogeneic Mesenchymal Stromal Cells (COVID_MSV)	NCT04361942	Recruiting	315
	316	Inflammation	Effects of Discontinuing Renin-angiotensin System Inhibitors in Patients With COVID-19	NCT04351581	Recruiting		Safety and Feasibility of Amniotic Fluid as a Treatment for COVID-19 Patients	Inflammation	NCT04497389	Not yet recruiting	283		Treatment With Human Umbilical Cord-derived Mesenchymal Stem Cells for Severe Corona Virus Disease 2019 (COVID-19)	NCT04288102	Completed	316
	317	Inflammation	Mechanisms of Multi-organ Failure in COVID-19	NCT04399603	Not yet recruiting		Safety and Immunity of Covid-19 aAPC Vaccine	Inflammation	NCT04299724	Recruiting	299		Trial Evaluating Efficacy and Safety of Anticoagulation in Patients With COVID-19 Infection, Nested in the Corimmuno-19 Cohort	NCT04344756	Not yet recruiting	317
	318	Inflammation	Pilot Study on Cytokine Filtration in COVID-19 ARDS	NCT04361526	Recruiting		Safety, Tolerability and Efficacy of Nangibotide in Mechanically Ventilated Patients With COVID-19 and Features of Systemic Inflammation	Inflammation	NCT04429334	Not yet recruiting	267		Trial of Open Label Dipyridamole- In Hospitalized Patients With COVID-19	NCT04424901	Recruiting	318
	319	Inflammation	Ruxolitinib in the Treatment of Covid-19	NCT04414098	Not yet recruiting		Safety, Tolerability and Pharmacokinetics of SCTA01, an Anti-SARS-CoV-2 Monoclonal Antibody, in Healthy Chinese Subjects	Hypercoagulability	NCT04483375	Recruiting	150		Umbilical Cord Tissue (UC) Derived Mesenchymal Stem Cells (MSCs) Versus Placebo to Treat Acute Pulmonary Inflammation Due to COVID-19	NCT04490486	Not yet recruiting	319
	320	Inflammation	Efficacy of Convalescent Plasma to Treat COVID-19 Patients, a Nested Trial in the CORIMUNO-19 Cohort	NCT04345991	Recruiting		Sargramostim in Patients With Acute Hypoxic Respiratory Failure Due to COVID-19 (SARPAC)	Inflammation	NCT04326920	Recruiting	322		Use of UC-MSCs for COVID-19 Patients	NCT04355728	Active, not recruiting	320
	321	Inflammation	Neuromodulation With Percutaneous Electrical Nerve Field Stimulation for Adults With COVID-19	NCT04514627	Recruiting		SARS-CoV-2 Antibodies Based IVIG Therapy for COVID-19 Patients	Inflammation	NCT04521309	Recruiting	295		Utility of Lactoferrin as an Adjunct Therapeutic Agent for COVID-19	NCT04421534	Not yet recruiting	321
	322	Inflammation	Sargramostim in Patients With Acute Hypoxic Respiratory Failure Due to COVID-19 (SARPAC)	NCT04326920	Recruiting		Sequelae of Sars-CoV-2 Infections	Inflammation	NCT04442789	Recruiting	385		Vagus Nerve Stimulation ARDS Prevention Trial for COVID-19 Hospitalized Patients	NCT04379037	Recruiting	322
	323	Inflammation	Safety and Efficacy of Baricitinib for COVID-19	NCT04340232	Not yet recruiting		Short Term, High Dose Vitamin D Supplementation for COVID-19	Inflammation	NCT04459247	Active, not recruiting	367		VITACOV: Vitamin D Polymorphisms and Severity of COVID-19 Infection	NCT04370808	Not yet recruiting	323
	324	Inflammation	Therapeutic Plasma Exchange for COVID-19-associated Hyperviscosity	NCT04441996	Enrolling by invitation		Short-term Impact of COVID-19 Lockdown on Metabolic Control of Type 2 Diabetes	Hypercholesterolaemia	NCT04501991	Completed	65		XPro1595 for the Treatment of Pulmonary Complications From COVID-19	NCT04370236	Not yet recruiting	324
	325	Inflammation	Corticosteroids During Covid-19 Viral Pneumonia Related to SARS-Cov-2 Infection	NCT04344288	Recruiting		Short-term Impact of COVID-19 Lockdown on Metabolic Control of Type 2 Diabetes	Diabetes	NCT04501991	Completed	6		Zofin (Organicell Flow) for Patients With COVID-19	NCT04384445	Recruiting	325
	326	Inflammation	Efficacy of Convalescent Plasma Therapy in the Early Care of COVID-19 Patients.	NCT04372979	Not yet recruiting		Sitagliptin Treatment in Diabetic COVID-19 Positive Patients	Diabetes	NCT04382794	Completed	5
	327	Inflammation	Intramuscular Effect of Polymerized Type I Collagen on the Cytokine Storm in COVID-19 Patients	NCT04517162	Recruiting		Stem Cell Educator Therapy Treat the Viral Inflammation in COVID-19	Diabetes	NCT04299152	Not yet recruiting	14
	328	Inflammation	Immune Biomarkers of Outcome From COVID-19	NCT04436484	Recruiting		Stem Cell Educator Therapy Treat the Viral Inflammation in COVID-19	Inflammation	NCT04299152	Not yet recruiting	213
	329	Inflammation	Safety and Efficacy of Ruxolitinib for COVID-19	NCT04348071	Not yet recruiting		Study of Clinical and Immune Severity Profiles of Patients Infected With SARS-Cov2 (COVID-19)	Inflammation	NCT04365166	Recruiting	394
	330	Inflammation	Nebulised Rt-PA for ARDS Due to COVID-19	NCT04356833	Recruiting		Study of Efficacy and Safety of DV890 in Patients With COVID-19 Pneumonia	Inflammation	NCT04382053	Recruiting	350
	331	Inflammation	Canakinumab in Covid-19 Cardiac Injury (The Three C Study)	NCT04365153	Active, not recruiting		Study of Efficacy and Safety of MAS825 in Patients With COVID-19	Inflammation	NCT04382651	Recruiting	363
	332	Inflammation	COVID-19 Phase Ib Study of Safety and Tolerability of Alvelestat	NCT04539795	Not yet recruiting		Study of Human Umbilical Cord Mesenchymal Stem Cells in the Treatment of Severe COVID-19	Inflammation	NCT04273646	Not yet recruiting	239
	333	Inflammation	Prophylactic Corticosteroid to Prevent COVID-19 Cytokine Storm	NCT04355247	Recruiting		Study of Immunomodulation Using Naltrexone and Ketamine for COVID-19	Inflammation	NCT04365985	Recruiting	309
	334	Inflammation	Efficacy and Safety Study of BDB-001 in Severe COVID-19 With ALI/ARDS	NCT04449588	Recruiting		Study of Isoquercetin (IQC-950AN) Plus Standard of Care Versus Standard of Care Only for the Treatment of COVID-19	Hypercholesterolaemia	NCT04536090	Not yet recruiting	63
	335	Inflammation	Pilot Clinical Trial of the Safety and Efficacy of Telmisartan for the Mitigation of Pulmonary and Cardiac Complications in COVID-19 Patients	NCT04360551	Recruiting		Study of LAU-7b for the Treatment of COVID-19 Disease in Adults	Inflammation	NCT04417257	Recruiting	301
	336	Inflammation	COVID 19 Biomarkers	NCT04363008	Recruiting		Study of Mavrilimumab (KPL-301) in Participants Hospitalized With Severe Corona Virus Disease 2019 (COVID-19) Pneumonia and Hyper-inflammation	Inflammation	NCT04447469	Recruiting	233
	337	Inflammation	Keto-diet for Intubated Critical Care COVID-19	NCT04358835	Withdrawn		Study of Ruxolitinib Plus Simvastatin in the Prevention and Treatment of Respiratory Failure of COVID-19.	Inflammation	NCT04348695	Recruiting	281
	338	Inflammation	Evaluation of Safety and Efficiency of Method of Exosome Inhalation in SARS-CoV-2 Associated Pneumonia.	NCT04491240	Enrolling by invitation		Study of the Safety of Therapeutic Tx With Immunomodulatory MSC in Adults With COVID-19 Infection Requiring Mechanical Ventilation	Hypercoagulability	NCT04397796	Recruiting	136
	339	Inflammation	Convalescent Plasma Trial in COVID -19 Patients	NCT04356534	Completed		Study of TJ003234 (Anti-GM-CSF Monoclonal Antibody) in Subjects With Severe Coronavirus Disease 2019 (COVID-19)	Hypercoagulability	NCT04341116	Recruiting	138
	340	Inflammation	The Efficacy of Intravenous Immunoglobulin Therapy for Severe 2019-nCoV Infected Pneumonia	NCT04261426	Not yet recruiting		Suloexide in the Treatment of Early Stages of COVID-19	Diabetes	NCT04483830	Completed	20
	341	Inflammation	Neuropathology in Adults Intensive Care Unit Patients With COVID 19	NCT04453670	Completed		Suloexide in the Treatment of Early Stages of COVID-19	Hypertension	NCT04483830	Completed	173
	342	Inflammation	COVID-19 Infection in Vulnerable Patients With Inflammatory Rheumatic Diseases	NCT04335747	Recruiting		Switch of Renin-Angiotensin System Inhibitors in Patients With Covid-19	Hypertension	NCT04493359	Recruiting	174
	343	Inflammation	Joint Use of Electrocardiogram and Transthoracic Echocardiography With Other Clinico-biological Parameters in an Observational Study to Monitor Cardio-vascular Events and Predict Outcomes in Patients Diagnosed With COVID-19	NCT04320017	Recruiting		Synbiotic Therapy of Gastrointestinal Symptoms During Covid-19 Infection	Inflammation	NCT04420676	Not yet recruiting	292
	344	Inflammation	Vagus Nerve Stimulation ARDS Prevention Trial for COVID-19 Hospitalized Patients	NCT04379037	Recruiting		TD-0903 for ALI Associated With COVID-19	Inflammation	NCT04402866	Recruiting	260
	345	Inflammation	Colchicine Counteracting Inflammation in COVID-19 Pneumonia	NCT04322565	Recruiting		Telmisartan for Treatment of COVID-19 Patients	Inflammation	NCT04355936	Recruiting	234
	346	Inflammation	Impact of Nasal Saline Irrigations on Viral Load in Patients With COVID-19	NCT04347538	Recruiting		The Açaí Berry COVID-19 Anti-Inflammation Trial	Inflammation	NCT04404218	Recruiting	274
	347	Inflammation	A Study to Evaluate OP-101 (Dendrimer N-acetyl-cysteine) in Severe Coronavirus Disease 2019 (COVID-19) Patients	NCT04458298	Recruiting		The CASCADE Study - Measures of Complement Activation and Inflammation in Patients With Covid-19	Hypercoagulability	NCT04453527	Recruiting	157
	348	Inflammation	Intensive Care Associated Complications and Outcome of Acute Respiratory Distress Syndrome Due to COVID-19	NCT04397172	Recruiting		The CASCADE Study - Measures of Complement Activation and Inflammation in Patients With Covid-19	Inflammation	NCT04453527	Recruiting	349
	349	Inflammation	The CASCADE Study - Measures of Complement Activation and Inflammation in Patients With Covid-19	NCT04453527	Recruiting		The Clinical Study of Carrimycin on Treatment Patients With COVID-19	Inflammation	NCT04286503	Not yet recruiting	215
	350	Inflammation	Study of Efficacy and Safety of DV890 in Patients With COVID-19 Pneumonia	NCT04382053	Recruiting		The Effect of Sitagliptin Treatment in COVID-19 Positive Diabetic Patients	Diabetes	NCT04365517	Not yet recruiting	2
	351	Inflammation	Impact of Zinc and Vitamin D3 Supplementation on the Survival of Aged Patients Infected With COVID-19	NCT04351490	Not yet recruiting		The Effects of Standard Protocol With or Without Colchicine in Covid-19 Infection	Inflammation	NCT04360980	Recruiting	266
	352	Inflammation	Ruxolitinib for Acute Respiratory Disorder Syndrome Due to COVID-19	NCT04477993	Recruiting		The Efficacy of Intravenous Immunoglobulin Therapy for Severe 2019-nCoV Infected Pneumonia	Inflammation	NCT04261426	Not yet recruiting	340
	353	Inflammation	Clinical and Biological Predictors of COVID-19 Disease in Older Patients	NCT04348396	Not yet recruiting		The Evaluation of Hemostasis in Hospitalized COVID-19 Patients	Hypercoagulability	NCT04493307	Recruiting	93
	354	Inflammation	InterLeukin-7 to Improve Clinical Outcomes in Lymphopenic pAtients With COVID-19 Infection ( ILIAD-7-US-I )	NCT04442178	Not yet recruiting		The Evaluation of Hemostasis in Hospitalized COVID-19 Patients	Inflammation	NCT04493307	Recruiting	366
	355	Inflammation	InterLeukin-7 to Improve Clinical Outcomes in Lymphopenic pAtients With COVID-19 Infection ( ILIAD-7-US-O )	NCT04426201	Not yet recruiting		The LEAD COVID-19 Trial: Low-risk, Early Aspirin and Vitamin D to Reduce COVID-19 Hospitalizations	Hypercoagulability	NCT04363840	Not yet recruiting	114
	356	Inflammation	CoV-Hep Study: Regional Anticoagulation Modalities in Continuous Venous Venous Hemodialysis in Patients With COVID-19	NCT04487990	Recruiting		The McGill RAAS-COVID-19 Trial	Hypertension	NCT04508985	Not yet recruiting	186
	357	Inflammation	Immune Changes in Severe COVID-19 Pulmonary Infections	NCT04386395	Active, not recruiting		The MEseNchymal coviD-19 Trial: a Pilot Study to Investigate Early Efficacy of MSCs in Adults With COVID-19	Inflammation	NCT04537351	Recruiting	369
	358	Inflammation	Protein Electrophoresis as a Tool for Complications Prediction in COVID-19 Hospitalised Patients	NCT04414059	Not yet recruiting		The Natural History of Hospitalized COVID-19 Patients	Hypercoagulability	NCT04424992	Active, not recruiting	119
	359	Inflammation	Concentration-effect Relationship of Enoxaparin for Thromboembolic Prevention	NCT04520620	Withdrawn		The Prevalence of Pulmonary Hypertension in Patients With COVID-19.	Hypertension	NCT04459364	Recruiting	161
	360	Inflammation	PB1046, a Long-acting, Sustained Release Human VIP Analogue, Intended to Provide Clinical Improvement to Hospitalized COVID-19 Patients at High Risk for Rapid Clinical Deterioration and Acute Respiratory Distress Syndrome (ARDS).	NCT04433546	Recruiting		The RIsk Stratification in COVID-19 Patients in the ICU Registry	Inflammation	NCT04357275	Recruiting	291
	361	Inflammation	XPro1595 for the Treatment of Pulmonary Complications From COVID-19	NCT04370236	Not yet recruiting		The Study of Quadruple Therapy Zinc, Quercetin, Bromelain and Vitamin C on the Clinical Outcomes of Patients Infected With COVID-19	Diabetes	NCT04468139	Recruiting	16
	362	Inflammation	Pyridostigmine in Severe SARS-CoV-2 Infection	NCT04343963	Recruiting		The Study of Quadruple Therapy Zinc, Quercetin, Bromelain and Vitamin C on the Clinical Outcomes of Patients Infected With COVID-19	Hypertension	NCT04468139	Recruiting	171
	363	Inflammation	Study of Efficacy and Safety of MAS825 in Patients With COVID-19	NCT04382651	Recruiting		Therapeutic Plasma Exchange for COVID-19-associated Hyperviscosity	Hypercoagulability	NCT04441996	Enrolling by invitation	74
	364	Inflammation	Eucaloric Ketogenic Diet in COVID-19 Cytokine Storm Syndrome	NCT04492228	Not yet recruiting		Therapeutic Plasma Exchange for COVID-19-associated Hyperviscosity	Inflammation	NCT04441996	Enrolling by invitation	324
	365	Inflammation	Clinical Trial to Evaluate CERC-002 in Adults With COVID-19 Pneumonia and Acute Lung Injury	NCT04412057	Recruiting		Therapeutic Plasmapheresis in Critically Ill Adult Patients With COVID-19 Confirmed Diagnosis	Hypercoagulability	NCT04480632	Not yet recruiting	77
	366	Inflammation	The Evaluation of Hemostasis in Hospitalized COVID-19 Patients	NCT04493307	Recruiting		Therapeutic Study to Evaluate the Safety and Efficacy of DW-MSC in COVID-19 Patients	Inflammation	NCT04535856	Not yet recruiting	280
	367	Inflammation	Short Term, High Dose Vitamin D Supplementation for COVID-19	NCT04459247	Active, not recruiting		Therapeutic Use of Convalescent Plasma in the Treatment of Patients With Moderate to Severe COVID-19	Diabetes	NCT04516811	Not yet recruiting	53
	368	Inflammation	Dipyridamole to Prevent Coronavirus Exacerbation of Respiratory Status (DICER) in COVID-19	NCT04391179	Recruiting		Therapeutic Use of Convalescent Plasma in the Treatment of Patients With Moderate to Severe COVID-19	Hypertension	NCT04516811	Not yet recruiting	202
	369	Inflammation	The MEseNchymal coviD-19 Trial: a Pilot Study to Investigate Early Efficacy of MSCs in Adults With COVID-19	NCT04537351	Recruiting		Therapy for Pneumonia Patients iInfected by 2019 Novel Coronavirus	Inflammation	NCT04293692	Withdrawn	231
	370	Inflammation	Nintedanib for the Treatment of SARS-Cov-2 Induced Pulmonary Fibrosis	NCT04541680	Not yet recruiting		To Determine the Efficacy of Neurokinin 1 Receptor Antagonist as a Therapeutic Tool Against Cytokine Storm and Respiratory Failure in Covid-19 Patients	Inflammation	NCT04468646	Recruiting	216
	371	Inflammation	COVID-19 Patients Characterization, Biobank, Treatment Response and Outcome Predictor	NCT04318366	Recruiting		Tocilizumab for Patients With Cancer and COVID-19 Disease	Inflammation	NCT04370834	Suspended	375
	372	Inflammation	Post Covid-19 Cardiopulmonary and Immunological Changes	NCT04388436	Active, not recruiting		Tocilizumab for the Treatment of Cytokine Release Syndrome in Patients With COVID-19 (SARS-CoV-2 Infection)	Diabetes	NCT04361552	Withdrawn	49
	373	Inflammation	Coronavirus Smell Therapy for Anosmia Recovery	NCT04422275	Not yet recruiting		Tocilizumab in Coronavirus-19 Positive Patients	Inflammation	NCT04423042	Not yet recruiting	279
	374	Inflammation	Modulation of Hyperinflammation in COVID-19	NCT04353674	Recruiting		Tocilizumab in COVID-19 Pneumonia (TOCIVID-19)	Hypercoagulability	NCT04317092	Recruiting	129
	375	Inflammation	Tocilizumab for Patients With Cancer and COVID-19 Disease	NCT04370834	Suspended		Tocilizumab Treatment in Patients With COVID-19	Hypercholesterolaemia	NCT04363853	Recruiting	66
	376	Inflammation	Hydroxychloroquine as Chemoprevention for COVID-19 for High Risk Healthcare Workers	NCT04345653	Active, not recruiting		Tofacitinib for Treatment of Moderate COVID-19	Inflammation	NCT04415151	Recruiting	265
	377	Inflammation	Interest of the Dosage of Ferritin / Glycosylated Ferritin in COVID-19	NCT04469153	Recruiting		TOFAcitinib Plus Hydroxycloroquine vs Hydroxycloroquine in Patients With COVID-19 Interstitial Pneumonia	Diabetes	NCT04390061	Not yet recruiting	48
	378	Inflammation	CLBS119 for Repair of COVID-19 Induced Pulmonary Damage	NCT04522817	Not yet recruiting		TOFAcitinib Plus Hydroxycloroquine vs Hydroxycloroquine in Patients With COVID-19 Interstitial Pneumonia	Inflammation	NCT04390061	Not yet recruiting	308
	379	Inflammation	Nebulised Heparin to Reduce COVID-19 Induced Acute Lung Injury	NCT04511923	Not yet recruiting		Tolerability,Safety,Pharmacokinetic Profile and Immunogenicity of a Recombinant Humanized Anti-SARS-CoV-2 Monoclonal Antibody (JS016) for Injection in Chinese Health Subjects	Hypercoagulability	NCT04441918	Recruiting	118
	380	Inflammation	RISK FACTORS FOR NECROTIC CHOLECYSTITIS DURING COVID-19 PANDEMIC: THE ChoCO WSES PROSPECTIVE MULTICENTER OBSERVATIONAL STUDY	NCT04542512	Not yet recruiting		Treatment and Prevention of Acute Lung Injury (ALI) in Patients With COVID-19 Infection	Hypercoagulability	NCT04526912	Recruiting	98
	381	Inflammation	Familial Mediterranean Fever and Behçet: Analysis Before and After Covid19 Pandemic	NCT04403438	Enrolling by invitation		Treatment of Angiotensin Peptide (1-7) for COVID-19	Inflammation	NCT04375124	Recruiting	253
	382	Inflammation	Pathogenesis of BTK-mediated Hyper-Inflammatory Responses in COVID-19 (RESPOND)	NCT04394884	Recruiting		Treatment of Severe COVID-19 Pneumonia With Allogeneic Mesenchymal Stromal Cells (COVID_MSV)	Inflammation	NCT04361942	Recruiting	242
	383	Inflammation	A Clinical Trial of Convalescent Plasma Compared to Best Supportive Care for Treatment of Patients With Severe COVID-19	NCT04433910	Recruiting		Treatment With Human Umbilical Cord-derived Mesenchymal Stem Cells for Severe Corona Virus Disease 2019 (COVID-19)	Inflammation	NCT04288102	Completed	249
	384	Inflammation	Long Term Physical Functional Limitations in Daily Living in SARS-CoV2 Infected Patients Hospitalized in the Acute Phase Then Requiring Rehabilitation	NCT04356378	Recruiting		Trial Evaluating Efficacy and Safety of Anticoagulation in Patients With COVID-19 Infection, Nested in the Corimmuno-19 Cohort	Hypercoagulability	NCT04344756	Not yet recruiting	85
	385	Inflammation	Sequelae of Sars-CoV-2 Infections	NCT04442789	Recruiting		Trial of Open Label Dipyridamole- In Hospitalized Patients With COVID-19	Hypercoagulability	NCT04424901	Recruiting	89
	386	Inflammation	Evaluating Clinical Parameters of COVID-19 in Pregnancy	NCT04470583	Not yet recruiting		Umbilical Cord Tissue (UC) Derived Mesenchymal Stem Cells (MSCs) Versus Placebo to Treat Acute Pulmonary Inflammation Due to COVID-19	Hypercoagulability	NCT04490486	Not yet recruiting	124
	387	Inflammation	Immunity and Safety of Covid-19 Synthetic Minigene Vaccine	NCT04276896	Recruiting		Umbilical Cord Tissue (UC) Derived Mesenchymal Stem Cells (MSCs) Versus Placebo to Treat Acute Pulmonary Inflammation Due to COVID-19	Inflammation	NCT04490486	Not yet recruiting	212
	388	Inflammation	Moxibustion Plus Cupping in Convalescent Patients With COVID-19	NCT04374084	Recruiting		Use of UC-MSCs for COVID-19 Patients	Diabetes	NCT04355728	Active, not recruiting	24
	389	Inflammation	A Phase 1b Trial to Evaluate Safety and Effect of SAR443122 on Immune System in Severe COVID-19	NCT04469621	Recruiting		Use of UC-MSCs for COVID-19 Patients	Hypercoagulability	NCT04355728	Active, not recruiting	140
	390	Inflammation	Low Dose Whole Lung Radiotherapy for Older Patients With COVID-19 Pneumonitis	NCT04493294	Not yet recruiting		Utility of Lactoferrin as an Adjunct Therapeutic Agent for COVID-19	Inflammation	NCT04421534	Not yet recruiting	225
	391	Inflammation	A Phase 2 Study of the C3 Inhibitor AMY-101 in Patients With ARDS Due to COVID-19 (SAVE)	NCT04395456	Not yet recruiting		Vagus Nerve Stimulation ARDS Prevention Trial for COVID-19 Hospitalized Patients	Inflammation	NCT04379037	Recruiting	344
	392	Inflammation	HDL Target of CoViD19 ? Analysis on the Caregivers of the Reunion University Hospital	NCT04384705	Recruiting		VITACOV: Vitamin D Polymorphisms and Severity of COVID-19 Infection	Hypertension	NCT04370808	Not yet recruiting	198
	393	Inflammation	Enoxaparin for Primary Thromboprophylaxis in Ambulatory Patients With COVID-19	NCT04400799	Recruiting		XPro1595 for the Treatment of Pulmonary Complications From COVID-19	Inflammation	NCT04370236	Not yet recruiting	361
	394	Inflammation	Study of Clinical and Immune Severity Profiles of Patients Infected With SARS-Cov2 (COVID-19)	NCT04365166	Recruiting		Zofin (Organicell Flow) for Patients With COVID-19	Hypercoagulability	NCT04384445	Recruiting	144

## Sheet: Clinical trials all studies_d02
	Hallmark
	Inflammation	265
	Hypercoagulability	122
	Diabetes	84
	Hypertension	68
	Hypercholesterolaemia	23
		562
		468
		94
	Status	Hallmark	Nr of studies	Title of study	Key words	Drug / treatment	NCT number
	Hypercholesterolaemia		23	https://clinicaltrials.gov/ct2/results?cond=covid-19&term=treat+cholesterol&cntry=&state=&city=&dist=&Search=Search
	Recruiting	Hypercholesterolaemia	1	Combination Therapies to Reduce Carriage of SARS-Cov-2 and Improve Outcome of COVID-19 in Ivory Coast: a Phase Randomized IIb Trial	COVID-19	Drug: Lopinavir/Ritonavir 200 MG-50 MG Oral Tablet	NCT04466241
					COVID-19 Drug Treatment	Drug: Telmisartan 40Mg Oral Tablet
					Severe Acute Respiratory Syndrome Coronavirus 2	Drug: Atorvastatin 20 Mg Oral Tablet
	Recruiting	Hypercholesterolaemia	2	Treatment of Patients With Mild Coronavirus-19 (COVID-19) Disease With Methotrexate Associated to LDL Like Nanoparticles (Nano-COVID19)	Coronavirus	Drug: Methotrexate-LDE phase 1	NCT04610567
					Inflammation	Drug: Methotrexate-LDE phase 2
					Covid19	Drug: Placebo-LDE phase 2
	Recruiting	Hypercholesterolaemia	3	Effectiveness and Safety of Medical Treatment for SARS-CoV-2 (COVID-19) in Colombia	COVID-19	Drug: Emtricitabine/tenofovir	NCT04359095
						Drug: Colchicine Pill
						Drug: Rosuvastatin
						Other: Standard treatment
	Terminated	Hypercholesterolaemia	4	PATCH 2&3:Prevention & Treatment of COVID-19 (Severe Acute Respiratory Syndrome Coronavirus 2) With Hydroxychloroquine	Coronavirus	Drug: Group A HCQ	NCT04353037
					Corona Virus Infection	Drug: Group B Control
	Not yet recruiting	Hypercholesterolaemia	5	Clinical Role of Testosterone and Dihydrotestosterone and Which of Them Should be Inhibited in COVID-19 Patients - A Double-edged Sword?	Covid19	Combination Product: Aerosolized 13 cis retinoic acid plus Inhalation Inhaled testosterone	NCT04623385
						Drug: The standard therapy
	Recruiting	Hypercholesterolaemia	6	Estrogen Therapy in Non-severe COVID-19 Patients	Covid-19	Drug: Estrogen Therapy	NCT04539626
	Not yet recruiting	Hypercholesterolaemia	7	Efficacy of Aerosol Combination Therapy of 13 Cis Retinoic Acid and Captopril for Treating Covid-19 Patients Via Indirect Inhibition of Transmembrane Protease, Serine 2 (TMPRSS2)	Covid19	Combination Product: Aerosolized 13 cis retinoic acid plus Inhalation administration by nebulization captopril 25mg	NCT04578236
						Drug: Drug: Standard treatment Standard treatment
	Not yet recruiting	Hypercholesterolaemia	8	Assessment the Activity Value of Isotretinoin (13- Cis-Retinoic Acid ) in the Treatment of COVID-19 ( Isotretinoin in Treatment of COVID-19) (Randomized)	COVID19	Drug: Drug Isotretinoin (13 cis retinoic acid ) capsules+standard treatment	NCT04353180
						Drug: Isotretinoin(Aerosolized 13 cis retinoic acid) +standard treatment
						Drug: Isotretinoin (13 cis retinoic acid ) capsules
						(and 2 more...)
	Recruiting	Hypercholesterolaemia	9	Microbiota in COVID-19 Patients for Future Therapeutic and Preventive Approaches	Corona Virus Infection	Diagnostic Test: Sampling (EDTA blood, pharyngeal and nose swabs, bronchoalveolar lavage ,urine)	NCT04410263
					ARDS
					Coinfection
	Not yet recruiting	Hypercholesterolaemia	10	Study of Isoquercetin (IQC-950AN) Plus Standard of Care Versus Standard of Care Only for the Treatment of COVID-19	COVID-19	Drug: Isoquercetin (IQC-950AN)	NCT04536090
	Completed	Hypercholesterolaemia	11	Short-term Impact of COVID-19 Lockdown on Metabolic Control of Type 2 Diabetes	Type 2 Diabetes	Other: antidiabetic treatment	NCT04501991
					Metabolic Control
	Recruiting	Hypercholesterolaemia	12	Assess and Adapt to the Impact of COVID-19 on CVD Self-Management and Prevention Care in Adults Living With HIV	HIV-1-infection	Other: EXTRA-CVD Virtual Care	NCT04661813
					Hypertension
	Active, not recruiting	Hypercholesterolaemia	13	Tocilizumab Treatment in Patients With COVID-19	Sars-CoV2	Drug: Tocilizumab	NCT04363853
	Recruiting	Hypercholesterolaemia	14	HDL Target of CoViD19 ? Analysis on the Caregivers of the Reunion University Hospital	SARS-CoV Infection	Other: research specific blood sample	NCT04384705
	Not yet recruiting	Hypercholesterolaemia	15	Effect of a Nss to Reduce Complications in Patients With Covid-19 and Comorbidities in Stage III	Covid19	Dietary Supplement: Nutritional support system (NSS)	NCT04507867
					Diabetes Mellitus	Other: Control
					Hypertension
					Obesity
	Recruiting	Hypercholesterolaemia	16	Omega-3, Nigella Sativa, Indian Costus, Quinine, Anise Seed, Deglycyrrhizinated Licorice, Artemisinin, Febrifugine on Immunity of Patients With (COVID-19)	Covid19	Drug: Omega 3/Nigella Sativa Oil	NCT04553705
					Immunodeficiency	Drug: Omega 3/Nigella Sativa Oil/Indian Costus
						Drug: Omega 3/Nigella Sativa Oil/Quinine pills
						(and 3 more...)
	Recruiting	Hypercholesterolaemia	17	PREPARE-IT. Prevention of COVID19 With EPA in Healthcare Providers at Risk - Intervention Trial	COVID19	Drug: Icosapent ethyl (IPE)	NCT04460651
						Drug: Placebo
	Not yet recruiting	Hypercholesterolaemia	18	Safety and Immunogenicity Study of a SARS-CoV-2 (COVID-19) Variant Vaccine (mRNA-1273.351) in Naïve and Previously Vaccinated Adults	COVID-19	Biological: mRNA-1273	NCT04785144
					COVID-19 Immunisation	Biological: mRNA-1273.351
	Recruiting	Hypercholesterolaemia	19	Blood Sample Measurements and Physical Activity Levels in Type II Diabetes and/or COVID-19	Covid19	Drug: COVID-19 group (Group I)	NCT04695158
					Diabetes Mellitus, Type 2	Drug: Type II Diabetes Mellitus and COVID-19 group (Group II)
	Recruiting	Hypercholesterolaemia	20	Effect of Vitamin D on Morbidity and Mortality of the COVID-19	COVID-19	Drug: Cholecalciferol	NCT04552951
	Recruiting	Hypercholesterolaemia	21	Effects of COVID-19 on Endothelium in HIV-Positive Patients in Sub-Saharan Africa	Covid19	Biological: COVID-19	NCT04709302
					Hiv	Biological: HIV
					ART	Drug: ART
	Enrolling by invitation	Hypercholesterolaemia	22	Clinical Characteristics and Prognostic Factors of Patients With COVID-19 (Coronavirus Disease 2019)	COVID-19 Infection		NCT04569851
	Recruiting	Hypercholesterolaemia	23	Safety and PK of Repeated Doses of IRL201104 in Healthy Volunteers	Healthy Volunteer	Drug: IRL201104	NCT04748536
						Drug: Placebo
	Hypertension		68	https://clinicaltrials.gov/ct2/results?cond=covid-19&term=treat+cholesterol&cntry=&state=&city=&dist=&Search=Search
	Not yet recruiting	Hypertension	1	Renin-Angiotensin-Aldosterone System Inhibitors, Hypertension, and COVID-19	COVID-19		NCT04374695
	Withdrawn	Hypertension	2	Prognositc Factors in COVID-19 Patients Complicated With Hypertension	2019-nCoV		NCT04272710
	Completed	Hypertension	3	The Prevalence of Pulmonary Hypertension in Patients With COVID-19.	Hypertension, Pulmonary		NCT04459364
					Right Ventricular Overload
					COVID
	Not yet recruiting	Hypertension	4	Isotretinoin in Treatment of COVID-19	COVID-19	Drug: Isotretinoin Only Product in Oral Dose Form	NCT04361422
	Completed	Hypertension	5	Hypertension in Patients Hospitalized With COVID-19	COVID-19		NCT04318301
					Hypertension
	Recruiting	Hypertension	6	Camostat and Artemisia Annua vs Placebo in COVID-19 Outpatients	Covid19	Drug: Camostat Mesilate	NCT04530617
					Diabetes	Drug: Artemisia Annua Leaf
					Hypertension
					Obesity
	Recruiting	Hypertension	7	Renin-Angiotensin System Inhibitors and COVID-19	COVID-19		NCT04331574
					Hypertension
					Cardiovascular Diseases
	Recruiting	Hypertension	8	Optimizing Outcomes With Physical Therapy Treatment for IndividuALs Surviving an ICU Admission for Covid-19	Covid-19	Other: ICU Recovery + Physical Therapy	NCT04412330
					Critical Illness
					Post Intensive Care Unit Syndrome
					Muscle Weakness
	Completed	Hypertension	9	Associations Between COVID-19 ARDS Treatment, Clinical Trajectories and Liberation From Mechanical Ventilator - an Analysis of the NorthCARDS Dataset	ARDS, Human	Other: ARDS and COVID19 treatments	NCT04729075
					Covid19
	Not yet recruiting	Hypertension	10	Study of TB006 in Outpatient Patients With Mild to Moderate COVID-19	Covid19	Drug: TB006	NCT04801056
						Other: Placebo
	Not yet recruiting	Hypertension	11	Aerosol Combination Therapy of All-trans Retinoic Acid and Isotretinoin as A Novel Treatment for Inducing Neutralizing Antibodies in COVID -19 Infected Patients Better Than Vaccine : An Innovative Treatment	COVID-19	Drug: Aerosolized 13 cis retinoic acid	NCT04396067
						Drug: Aerosolized All trans retinoic acid
						Other: Placebo
	Not yet recruiting	Hypertension	12	Combination of Recombinant Bacterial ACE2 Receptors -Like Enzyme of B38-CAP and Isotretinoin Could be Promising COVID-19 Infection- and Lung Injury Preventing Drug Better Than Recombinant Human ACE2	COVID	Combination Product: Recombinant Bacterial ACE2 receptors -like enzyme of B38-CAP (rbACE2) plus Aerosolized 13 cis retinoic acid	NCT04382950
	Active, not recruiting	Hypertension	13	Assessment of Mortality Rates in COVID-19 Infected Populations Treated With Repurposed Medications	COVID		NCT04432350
					Drug Effect
					Drug Interaction
					Risk Reduction
	Not yet recruiting	Hypertension	14	Combination Therapy With Isotretinoin and Tamoxifen Expected to Provide Complete Protection Against Severe Acute Respiratory Syndrome Coronavirus	COVID-19	Drug: Drug: Isotretinoin plus Tamoxifen	NCT04389580
						Drug: Aerosolized Isotretinoin plus Tamoxifen
	Recruiting	Hypertension	15	The Study of Quadruple Therapy Zinc, Quercetin, Bromelain and Vitamin C on the Clinical Outcomes of Patients Infected With COVID-19	Covid-19	Drug: Quercetin	NCT04468139
						Dietary Supplement: bromelain
						Drug: Zinc
						Drug: Vitamin C
	Completed	Hypertension	16	Suloexide in the Treatment of Early Stages of COVID-19	Covid19	Drug: Sulodexide	NCT04483830
						Drug: Placebo
	Suspended	Hypertension	17	Coronavirus (COVID-19) ACEi/ARB Investigation	Hypertension	Drug: Thiazide or Thiazide-like diuretics	NCT04330300
					COVID-19	Drug: Calcium Channel Blockers
						Drug: ACE inhibitor
						Drug: Angiotensin receptor blocker
	Not yet recruiting	Hypertension	18	Evaluation of Alisporivir for the Treatment of Hospitalised Patients With Infections Due to SARS-CoV-2 (COVID-19)	SARS-CoV-2	Drug: Alisporivir	NCT04608214
						Other: Standard of care (SOC)
	Recruiting	Hypertension	19	Switch of Renin-Angiotensin System Inhibitors in Patients With Covid-19	Covid19	Drug: Renin-angiotensin system inhibitors	NCT04493359
					Angiotensin II Receptor Antagonist Adverse Reaction
	Recruiting	Hypertension	20	Effects of Discontinuing Renin-angiotensin System Inhibitors in Patients With COVID-19	Covid-19	Other: Discontinuation of ACEi/ARB	NCT04351581
						Other: Continuation of ACEi/ARB
	Recruiting	Hypertension	21	Early transfusIon of Convalescent Plasma in Elderly COVID-19 Patients. to Prevent Disease Progression.	Coronavirus Disease 2019 )COVID-19)	Biological: COVID-19 Convalescent Plasma	NCT04374526
	Recruiting	Hypertension	22	COVID-19 Blood Pressure Endothelium Interaction Study (OBELIX)	COVID	Diagnostic Test: ABPM	NCT04409847
					Hypertension	Diagnostic Test: ECG
						Diagnostic Test: FMD
						(and 2 more...)
	Terminated	Hypertension	23	Anti-il6 Treatment of Serious COVID-19 Disease With Threatening Respiratory Failure	Corona Virus Disease	Drug: RoActemra iv	NCT04322773
						Drug: RoActemra sc
						Drug: Kevzara sc
						Other: Standard medical care
	Recruiting	Hypertension	24	Efficacy of Hydroxychloroquine, Telmisartan and Azithromycin on the Survival of Hospitalized Elderly Patients With COVID-19	COVID-19 Infection	Drug: Hydroxychloroquine	NCT04359953
						Drug: Azithromycin
						Drug: Telmisartan
	Active, not recruiting	Hypertension	25	Cardiovascular Risk Factors and Severe COVID-19. A Nationwide Registry-based Case-Control Study	COVID-19	Other: Hypertension	NCT04426084
						Other: Diabetes type 2
						Other: Obesity
						(and 2 more...)
	Completed	Hypertension	26	Prognostic Factors Keeping Track for COVID-19 Pneumonia	Pneumonia, Viral		NCT04324684
					Hypertension
					Diabetes Mellitus
					(and 3 more...)
	Recruiting	Hypertension	27	Safety and Efficacy of AT-527 in Subjects With Moderate Coronavirus Disease (COVID-19)	COVID-19	Drug: AT-527	NCT04396106
						Other: Placebo
	Recruiting	Hypertension	28	mulTi-Arm Therapeutic Study in Pre-ICu Patients Admitted With Covid-19 - Experimental Drugs and Mechanisms	COVID-19	Drug: EDP1815	NCT04393246
						Drug: Dapagliflozin
						Drug: Ambrisentan
						Other: Standard of care
	Recruiting	Hypertension	29	Study of the Kinetics of Antibodies Against COVID-19 (SARS-CoV-2) and of Cellular Subpopulations of the Immune System	COVID-19	Biological: BNT162b2	NCT04743388
					Healthy Volunteers	Biological: Other vaccine against SARS-Cov-2
					Chronic Disease
					(and 2 more...)
	Recruiting	Hypertension	30	Integrated Distance Management Strategy for Patients With Cardiovascular Diseases in the Context of COVID-19	Angina Pectoris	Other: Tele-medicine platform	NCT04325867
					Acute Coronary Syndrome
					Coronary Syndrome
					(and 8 more...)
	Recruiting	Hypertension	31	Follow-up of a Cohort of Patients With Myasthenic Syndrome and COVID-19 Infection	Myasthenia Gravis		NCT04695379
	Not yet recruiting	Hypertension	32	The McGill RAAS-COVID-19 Trial	COVID-19	Other: Temporarily holding the RAAS inhibitor [intervention]	NCT04508985
					Cardiovascular Diseases	Other: RAAS inhibitor [continued standard of care]
	Enrolling by invitation	Hypertension	33	FEnofibRate as a Metabolic INtervention for COVID-19	Covid19	Other: Fenofibrate/fenofibric acid	NCT04517396
						Other: Placebo
						Other: Usual care
	Enrolling by invitation	Hypertension	34	Elimination or Prolongation of ACE Inhibitors and ARB in Coronavirus Disease 2019	COVID-19	Other: Discontinuation of ARB/ACEI	NCT04338009
						Other: Continuation of ARB/ACEI
	Completed	Hypertension	35	Prognosis of Coronavirus Disease 2019 (COVID-19) Patients Receiving Receiving Antihypertensives	COVID-19	Drug: Angiotensin-Converting Enzyme Inhibitors (ACE-I) and Angiotensin II Receptor Blockers (ARB)	NCT04357535
	Recruiting	Hypertension	36	A Study of Micro Dose Ambrisentan in Hospitalized Patients With Respiratory Insufficiency Due to COVID-19	Covid19	Drug: Ambrisentan	NCT04771000
					Hypoxemia	Drug: Placebo
	Not yet recruiting	Hypertension	37	INvestigating TELmisartin Study	Covid19	Drug: Telmisartan Oral Product	NCT04715763
						Drug: Placebo
	Not yet recruiting	Hypertension	38	Recombinant Bacterial ACE2 Receptors -Like Enzyme of B38-CAP Could be Promising COVID-19 Infection- and Lung Injury Preventing Drug Better Than Recombinant Human ACE2	COVID-19	Drug: Recombinant Bacterial ACE2 receptors -like enzyme of B38-CAP (rbACE2)	NCT04375046
	Not yet recruiting	Hypertension	39	Effect of a Nss to Reduce Complications in Patients With Covid-19 and Comorbidities in Stage III	Covid19	Dietary Supplement: Nutritional support system (NSS)	NCT04507867
					Diabetes Mellitus	Other: Control
					Hypertension
					Obesity
	Recruiting	Hypertension	40	Efficacy of Intravenous Almitrine in Reducing the Need for Mechanical Ventilation in Patients With Hypoxemic Acute Respiratory Failure Due to Covid-19-related Pneumonia	Covid 19	Drug: Almitrine	NCT04357457
					Hypoxemic Respiratory Failure	Drug: Placebo
	Active, not recruiting	Hypertension	41	ACEI or ARB and COVID-19 Severity and Mortality in US Veterans	Hypertension	Drug: ACEI/ARB	NCT04467931
					COVID	Drug: Non-ACEI/ARB
						Drug: ACEI
						Drug: ARB
	Completed	Hypertension	42	COVID-19 in the Swedish ICU-cohort: Risk Factors of Critical Care Admission and Intensive Care Mortality	COVID-19	Other: COVID-19 and Intensive Care	NCT04390074
					Critical Illness
	Active, not recruiting	Hypertension	43	Inhaled Nitric Oxide for Preventing Progression in COVID-19	COVID-19	Drug: Nitric Oxide	NCT04388683
	Recruiting	Hypertension	44	hCT-MSCs for COVID19 ARDS	COVID	Biological: human cord tissue mesenchymal stromal cells	NCT04399889
					Corona Virus Infection
					COVID19
	Recruiting	Hypertension	45	Assess and Adapt to the Impact of COVID-19 on CVD Self-Management and Prevention Care in Adults Living With HIV	HIV-1-infection	Other: EXTRA-CVD Virtual Care	NCT04661813
					Hypertension
	Completed	Hypertension	46	Ivermectin for Severe COVID-19 Management	COVID-19	Drug: Ivermectin	NCT04646109
	Recruiting	Hypertension	47	Nintedanib for the Treatment of SARS-Cov-2 Induced Pulmonary Fibrosis	SARS-Cov-2 Induced Pulmonary Fibrosis	Drug: Nintedanib 150 MG [Ofev]	NCT04541680
						Other: Placebo
	Recruiting	Hypertension	48	Joint Use of Electrocardiogram and Transthoracic Echocardiography With Other Clinico-biological Parameters in an Observational Study to Monitor Cardio-vascular Events and Predict Outcomes in Patients Diagnosed With COVID-19	COVID-19	Diagnostic Test: Electrocardiogram, transthoracic echocardiography and clinico-biological parameters in routine care	NCT04320017
					Myocardial Injury
					Myocarditis
	Not yet recruiting	Hypertension	49	Evolution of Coronavirus Disease 2019 (COVID-19) Patients in Extremadura	Coronavirus Disease 2019		NCT04724850
	Recruiting	Hypertension	50	Personalised Electronic Record Supported Optimisation When Alone for Patients With Hypertension- Pilot Study for Remote Medical Management of Hypertension During the COVID-19 Pandemic	Hypertension	Drug: Amlodipine	NCT04559074
	Not yet recruiting	Hypertension	51	Isotretinoin (13- Cis-Retinoic Acid) Versus Spike Protein Based Vaccine for Providing Complete Protection Against COVID-19 and Preventing the Expected Long Term Serious Side Effects Which May Caused by Spike Protein Based Vaccine-An Urgent Protective Clinical Trial	Covid19 Vaccine	Drug: Oral 13 cis retinoic acid	NCT04730895
						Drug: Aerosolized 13 cis retinoic acid
						Combination Product: 13 cis retinoic acid doses orally in combination with spike protein based vaccine
						(and 2 more...)
	Recruiting	Hypertension	52	COVID-19 in PID Survey	Primary Immune Deficiency		NCT04459689
					COVID
	Not yet recruiting	Hypertension	53	VITACOV: Vitamin D Polymorphisms and Severity of COVID-19 Infection	COVID-19	Other: Exposure	NCT04370808
	Recruiting	Hypertension	54	Covid-19 and Diabetes in West of Algeria	Coronavirus Infections	Drug: MANAGEMENT OF COVID-19	NCT04412746
					Diabetes Mellitus
					Prevalence
					(and 3 more...)
	Recruiting	Hypertension	55	European/Euro-ELSO Survey on Adult and Neonatal/ Pediatric COVID-19 Patients in ECMO	COVID		NCT04366921
					SARS-CoV-2
					ARDS, Human
					(and 4 more...)
	Recruiting	Hypertension	56	Clinical Outcomes of High Dose Vitamin D Versus Standard Dose in COVID-19 Egyptian Patients	Covid19		NCT04738760
					Corona Virus Infection
					Cytokine Storm
					Vitamin D Deficiency
	Recruiting	Hypertension	57	Therapeutic Use of Convalescent Plasma in the Treatment of Patients With Moderate to Severe COVID-19	COVID-19	Biological: COVID-19 convalescent plasma (CCP) plus standard of care (SOC)	NCT04516811
					SARS-CoV-2 Infection	Biological: Standard of care (SOC) plus placebo
					Severe Acute Respiratory Syndrome Coronavirus 2
	Recruiting	Hypertension	58	Impact of COVID-19 on the Benefit of Cardiac Rehabilitation	Heart Failure		NCT04513964
					Covid19
	Recruiting	Hypertension	59	Immune Biomarkers of Outcome From COVID-19	COVID-19	Diagnostic Test: Peripheral blood sampling	NCT04436484
	Recruiting	Hypertension	60	Pregnancy Outcomes According to the Gestational Age of Acquiring COVID-19	Covid19	Other: Data extraction from medical files	NCT04779749
	Completed	Hypertension	61	Prevention of Severe Covid-19 in Infected Elderly by Early Administration of Convalescent Plasma With High-titers of Antibody Against SARS-CoV2	COVID	Biological: Convalescent Plasma	NCT04479163
						Other: Placebo
	Completed	Hypertension	62	Prevalence of Critical Forms of CoVid-19 in Patients With Chronic Respiratory Disease	COVID	Other: no intervention	NCT04407169
	Recruiting	Hypertension	63	Efficacy of the Sit to Stand Test in the Decision to Hospitalize a Patient Consulting the Emergency Dept for COVID 19	SARS-CoV Infection	Diagnostic Test: Sit to stand test	NCT04730661
	Completed	Hypertension	64	"COVID-19 and Diabetes Outcomes"	Coronavirus	Other: no interventional study	NCT04324736
					Diabetes
	Recruiting	Hypertension	65	MejoraCare-Paraguay: mHealth Solution for Chronic Patients During the COVID-19 Outbreak in Paraguay	Quality of Life	Device: MejoraCare	NCT04659746
					Stress
					Emotional Adjustment
	Recruiting	Hypertension	66	Registry of the Evolution of Diagnosed and/or Hospitalized Patients for Pulmonary Embolism During the Covid-19 Pandemic	Pulmonary Embolism	Diagnostic Test: Serology test for COVID-19	NCT04465656
	Not yet recruiting	Hypertension	67	OUR Stress/ Emotion Management for Black/African American Women With Hypertension	Stress, Psychological	Behavioral: Stress and emotion management	NCT04526145
	Recruiting	Hypertension	68	Pharmacokinetics, Pharmacodynamics, and Safety Profile of Understudied Drugs Administered to Children Per Standard of Care (POPS)	Coronavirus Infection (COVID-19)	Drug: The POP02 study is collecting bodily fluid samples (i.e., whole blood, effluent samples) of children prescribed the following drugs of interest per standard of care:	NCT04278404
					Pulmonary Arterial Hypertension
					Urinary Tract Infections in Children
					(and 22 more...)
	Diabetes		84	https://clinicaltrials.gov/ct2/results?cond=covid-19&term=treat+diabetes&cntry=&state=&city=&dist=&Search=Search
	Recruiting	Diabetes	1	Clinical Trial of Pioglitazone Treatment in Patients With Type 2 Diabetes Mellitus and Covid-19	Type 2 Diabetes	Drug: Pioglitazone 30 mg	NCT04535700
						Other: standard of care
	Not yet recruiting	Diabetes	2	The Effect of Sitagliptin Treatment in COVID-19 Positive Diabetic Patients	Covid19	Drug: Sitagliptin	NCT04365517
					Diabetes Mellitus, Type 2
					CKD
	Recruiting	Diabetes	3	Canakinumab in Patients With COVID-19 and Type 2 Diabetes	Coronavirus Infection	Drug: Canakinumab	NCT04510493
					Diabetes Mellitus, Type 2	Drug: Placebo
	Recruiting	Diabetes	4	Tele-expertise in Patients With Diabetes Hospitalized for Covid-19 Infection	Diabetic Patient (Type 1,2, MODY, Secondary) or With Corticosteroid-induced Diabetes Following Initiation of Corticosteroid Treatment	Device: Continuous blind glucose measurement device (Free style Pro)	NCT04726163
	Recruiting	Diabetes	5	NBT-NM108 as an Early Treatment of Suspected or Confirmed COVID-19 in Patients With Prediabetes or Type 2 Diabetes	Suspected or Confirmed COVID-19	Drug: NBT-NM108	NCT04540406
						Other: Usual Care Only
	Completed	Diabetes	6	Sitagliptin Treatment in Diabetic COVID-19 Positive Patients	Covid19	Drug: Retrospective case-control analysis	NCT04382794
	Completed	Diabetes	7	Short-term Impact of COVID-19 Lockdown on Metabolic Control of Type 2 Diabetes	Type 2 Diabetes	Other: antidiabetic treatment	NCT04501991
					Metabolic Control
	Recruiting	Diabetes	8	Blood Sample Measurements and Physical Activity Levels in Type II Diabetes and/or COVID-19	Covid19	Drug: COVID-19 group (Group I)	NCT04695158
					Diabetes Mellitus, Type 2	Drug: Type II Diabetes Mellitus and COVID-19 group (Group II)
	Recruiting	Diabetes	9	Effect of Pioglitazone on T2DM Patients With COVID-19	Covid19	Drug: Pioglitazone 45 mg	NCT04604223
					Type 2 Diabetes
	Not yet recruiting	Diabetes	10	Metformin Glycinate in Patients With MS or DM2 , Hospitalized With COVID-19 and SARS Secondary to SARS-CoV-2	Severe Acute Respiratory Syndrome Coronavirus 2	Drug: metformin glycinate	NCT04626089
					Metabolic Syndrome	Drug: Placebo oral tablet
					Type 2 Diabetes
	Not yet recruiting	Diabetes	11	Isotretinoin in Treatment of COVID-19	COVID-19	Drug: Isotretinoin Only Product in Oral Dose Form	NCT04361422
	Completed	Diabetes	12	Impact of Tele-interventions During the COVID-19 Pandemic in Patients With Diabetes Mellitus	COVID	Behavioral: Tele-interventions related to diabetes management and mental well-being	NCT04344210
					Diabetes Mellitus, Type 2
					Diabetes Mellitus, Type 1
	Completed	Diabetes	13	Cardiovascular Effects of COVID-19	COVID-19	Drug: AT-001	NCT04365699
	Recruiting	Diabetes	14	Covid-19 and Diabetes in West of Algeria	Coronavirus Infections	Drug: MANAGEMENT OF COVID-19	NCT04412746
					Diabetes Mellitus
					Prevalence
					(and 3 more...)
	Recruiting	Diabetes	15	Camostat and Artemisia Annua vs Placebo in COVID-19 Outpatients	Covid19	Drug: Camostat Mesilate	NCT04530617
					Diabetes	Drug: Artemisia Annua Leaf
					Hypertension
					Obesity
	Not yet recruiting	Diabetes	16	Stem Cell Educator Therapy Treat the Viral Inflammation in COVID-19	Severe Acute Respiratory Syndrome (SARS) Pneumonia	Combination Product: Stem Cell Educator-Treated Mononuclear Cells Apheresis	NCT04299152
	Recruiting	Diabetes	17	Collateral Damage From the COVID-19 Pandemic Observed in Patients Treated With Intravitreal Injections (IVT) of Anti-angiogenic Agents	Age Related Macular Degeneration	Procedure: Questionnaire	NCT04395859
					Diabetic Macular Edema	Other: Data collection up to 1 year
					Retinal Vein Occlusion
	Active, not recruiting	Diabetes	18	Assessment of Mortality Rates in COVID-19 Infected Populations Treated With Repurposed Medications	COVID		NCT04432350
					Drug Effect
					Drug Interaction
					Risk Reduction
	Not yet recruiting	Diabetes	19	Study of TB006 in Outpatient Patients With Mild to Moderate COVID-19	Covid19	Drug: TB006	NCT04801056
						Other: Placebo
	Not yet recruiting	Diabetes	20	Aerosol Combination Therapy of All-trans Retinoic Acid and Isotretinoin as A Novel Treatment for Inducing Neutralizing Antibodies in COVID -19 Infected Patients Better Than Vaccine : An Innovative Treatment	COVID-19	Drug: Aerosolized 13 cis retinoic acid	NCT04396067
						Drug: Aerosolized All trans retinoic acid
						Other: Placebo
	Recruiting	Diabetes	21	The Study of Quadruple Therapy Zinc, Quercetin, Bromelain and Vitamin C on the Clinical Outcomes of Patients Infected With COVID-19	Covid-19	Drug: Quercetin	NCT04468139
						Dietary Supplement: bromelain
						Drug: Zinc
						Drug: Vitamin C
	Not yet recruiting	Diabetes	22	Combination Therapy With Isotretinoin and Tamoxifen Expected to Provide Complete Protection Against Severe Acute Respiratory Syndrome Coronavirus	COVID-19	Drug: Drug: Isotretinoin plus Tamoxifen	NCT04389580
						Drug: Aerosolized Isotretinoin plus Tamoxifen
	Withdrawn	Diabetes	23	Hydroxychloroquine or Diltiazem-Niclosamide for the Treatment of COVID-19	Sars-CoV2	Other: Standard of care (SOC)	NCT04372082
						Drug: Hydroxychloroquine
						Drug: Association of diltiazem and niclosamide
	Completed	Diabetes	24	Suloexide in the Treatment of Early Stages of COVID-19	Covid19	Drug: Sulodexide	NCT04483830
						Drug: Placebo
	Completed	Diabetes	25	"COVID-19 and Diabetes Outcomes"	Coronavirus	Other: no interventional study	NCT04324736
					Diabetes
	Recruiting	Diabetes	26	Remote Continues Glucose Monitoring During the COVID-19 Pandemic in Quarantined Hospitalized Patients	Diabetes	Device: Dexcom G6	NCT04430608
					Covid-19
					Infection
	Not yet recruiting	Diabetes	27	Effects of DPP4 Inhibition on COVID-19	Coronavirus Infection	Drug: Linagliptin	NCT04341935
					Type 2 Diabetes	Drug: Insulin regimen
	Completed	Diabetes	28	The Effect of Vitamin D Therapy on Morbidity and Moratlity in Patients With SARS-CoV 2 Infection	Covid19	Drug: Cholecalciferol	NCT04733625
					SARS-CoV Infection	Drug: Placebo
	Not yet recruiting	Diabetes	29	Evaluation of Alisporivir for the Treatment of Hospitalised Patients With Infections Due to SARS-CoV-2 (COVID-19)	SARS-CoV-2	Drug: Alisporivir	NCT04608214
						Other: Standard of care (SOC)
	Completed	Diabetes	30	Use of UC-MSCs for COVID-19 Patients	Corona Virus Infection	Biological: Umbilical Cord Mesenchymal Stem Cells + Heparin along with best supportive care.	NCT04355728
					ARDS	Other: Vehicle + Heparin along with best supportive care
					ARDS, Human
					(and 2 more...)
	Completed	Diabetes	31	COVID-19 in the Swedish ICU-cohort: Risk Factors of Critical Care Admission and Intensive Care Mortality	COVID-19	Other: COVID-19 and Intensive Care	NCT04390074
					Critical Illness
	Not yet recruiting	Diabetes	32	Remote Glucose Monitoring in Hospital Settings	Diabetes Mellitus, Type 2	Device: Real-Time CGM	NCT04797208
					Hyperglycemia Stress	Device: Capillary blood glucose testing with masked CGM
					Hypoglycemia
	Not yet recruiting	Diabetes	33	The Impact of the COVID-19 Pandemic on Diabetes Management	Type 2 Diabetes	Other: No intervention	NCT04821921
					Type 1 Diabetes Mellitus
	Not yet recruiting	Diabetes	34	Renin-Angiotensin-Aldosterone System Inhibitors, Hypertension, and COVID-19	COVID-19		NCT04374695
	Recruiting	Diabetes	35	Assessing the Impact of the COVID-19 Lockdown on Metabolic Control and Access to Health Care in Patients With Diabetes	Diabetes Mellitus	Other: no intervention	NCT04485351
					Coronavirus Infection
					Metabolic Disease
					Glucose Metabolism Disorders
	Recruiting	Diabetes	36	Effects of Discontinuing Renin-angiotensin System Inhibitors in Patients With COVID-19	Covid-19	Other: Discontinuation of ACEi/ARB	NCT04351581
						Other: Continuation of ACEi/ARB
	Recruiting	Diabetes	37	AZD1656 in Diabetic Patients Hospitalised With Suspected or Confirmed COVID-19	Covid19	Drug: AZD1656	NCT04516759
						Other: Placebo
	Active, not recruiting	Diabetes	38	Structured Diabetes Self-Management Education and Care Outcomes in Adults liVIng With Type 2 Diabetes in Accra, Ghana	Diabetes Mellitus, Type 2	Behavioral: DESMOND	NCT04780425
						Other: usual care
	Recruiting	Diabetes	39	Clinical Phenotype and Outcomes of Inpatients With COVID-19 and Diabetes	Diabetes Mellitus		NCT04550403
					Covid19
	Recruiting	Diabetes	40	Early transfusIon of Convalescent Plasma in Elderly COVID-19 Patients. to Prevent Disease Progression.	Coronavirus Disease 2019 )COVID-19)	Biological: COVID-19 Convalescent Plasma	NCT04374526
	Not yet recruiting	Diabetes	41	Early Prophylactic Low-molecular-weight Heparin (LMWH) in Symptomatic COVID-19 Positive Patients	COVID-19	Drug: Enoxaparin	NCT04492254
	Recruiting	Diabetes	42	Efficacy of Hydroxychloroquine, Telmisartan and Azithromycin on the Survival of Hospitalized Elderly Patients With COVID-19	COVID-19 Infection	Drug: Hydroxychloroquine	NCT04359953
						Drug: Azithromycin
						Drug: Telmisartan
	Active, not recruiting	Diabetes	43	Cardiovascular Risk Factors and Severe COVID-19. A Nationwide Registry-based Case-Control Study	COVID-19	Other: Hypertension	NCT04426084
						Other: Diabetes type 2
						Other: Obesity
						(and 2 more...)
	Completed	Diabetes	44	Efficacy and Safety of Ivermectin and Doxycycline in Combination or IVE Alone in Patients With COVID-19 Infection.	COVID-19 Patients	Drug: Ivermectin + Doxycycline + Placebo	NCT04407130
						Drug: Ivermectin + Placebo
						Drug: Placebo
	Recruiting	Diabetes	45	Efficacy and Safety of Dipeptidyl Peptidase-4 Inhibitors in Diabetic Patients With Established COVID-19	COVID 19	Drug: Linagliptin 5 MG	NCT04371978
					Coronavirus
					Diabetes Mellitus, Type 2
					(and 12 more...)
	Completed	Diabetes	46	Prognostic Factors Keeping Track for COVID-19 Pneumonia	Pneumonia, Viral		NCT04324684
					Hypertension
					Diabetes Mellitus
					(and 3 more...)
	Recruiting	Diabetes	47	mulTi-Arm Therapeutic Study in Pre-ICu Patients Admitted With Covid-19 - Experimental Drugs and Mechanisms	COVID-19	Drug: EDP1815	NCT04393246
						Drug: Dapagliflozin
						Drug: Ambrisentan
						Other: Standard of care
	Recruiting	Diabetes	48	Study of the Kinetics of Antibodies Against COVID-19 (SARS-CoV-2) and of Cellular Subpopulations of the Immune System	COVID-19	Biological: BNT162b2	NCT04743388
					Healthy Volunteers	Biological: Other vaccine against SARS-Cov-2
					Chronic Disease
					(and 2 more...)
	Recruiting	Diabetes	49	CGM Use in COVID19 Patients (Infection With Severe Acute Respiratory Syndrome Coronavirus 2 (SARS-CoV-2))	Diabetes Mellitus	Device: Continuous Glucose Monitor (CGM)	NCT04756141
					Covid19
	Recruiting	Diabetes	50	Safety and Efficacy of AT-527 in Subjects With Moderate Coronavirus Disease (COVID-19)	COVID-19	Drug: AT-527	NCT04396106
						Other: Placebo
	Completed	Diabetes	51	A Single-center Retrospective Study to Find Prediction Factors Related to Mortality of COVID-19 Patients.	COVID-19		NCT04365634
	Recruiting	Diabetes	52	Follow-up of a Cohort of Patients With Myasthenic Syndrome and COVID-19 Infection	Myasthenia Gravis		NCT04695379
	Terminated	Diabetes	53	Corticosteroids During Covid-19 Viral Pneumonia Related to SARS-Cov-2 Infection	Viral Pneumonia Human Coronavirus	Drug: Prednisone	NCT04344288
					COVID-19	Other: Control group
	Not yet recruiting	Diabetes	54	Acute Effects of Oral Ketone Ester on Cardiac Function in Patients With COVID-19	COVID-19	Dietary Supplement: D-beta-hydroxybutyrate-(R)-1,3 butanediol monoester	NCT04573764
						Dietary Supplement: Placebo
	Enrolling by invitation	Diabetes	55	FEnofibRate as a Metabolic INtervention for COVID-19	Covid19	Other: Fenofibrate/fenofibric acid	NCT04517396
						Other: Placebo
						Other: Usual care
	Not yet recruiting	Diabetes	56	Long-term Use of Drugs That Could Prevent the Risk of Serious COVID-19 Infections or Make it Worse	AMD, ACEi's/ARB Prevent/Worsen Risk of COVID-19 Infection	Other: - Synthetic anti-malarial drugs	NCT04356417
	Recruiting	Diabetes	57	Remdesivir and Convalescent Plasma Therapy for Treatment of COVID-19 Infection in Nepal : A Registry Study	Covid19	Drug: Remdesivir	NCT04669990
	Completed	Diabetes	58	Nitric Oxide Releasing Solutions to Prevent and Treat Mild/Moderate COVID-19 Infection	Corona Virus Infection	Drug: NORS (Nitric Oxide Releasing Solution)	NCT04337918
	Completed	Diabetes	59	Dipeptidyl Peptidase-4 Inhibitor (DPP4i) for the Control of Hyperglycemia in Patients With COVID-19	Hyperglycemia	Drug: Linagliptin tablet	NCT04542213
					Covid19	Drug: Insulin
	Completed	Diabetes	60	Safety and Efficacy of Viusid and Asbrip in Hospitalized Patients Infected by SARS-Cov-2 With COVID-19	Covid-19	Dietary Supplement: Viusid and Asbrip	NCT04407182
					Sars-CoV2
					Diabete Mellitus
					(and 4 more...)
	Recruiting	Diabetes	61	COVID-19 Infection in Diabetic Patients	Covid19	Other: no intervention as it is an observational study	NCT04765254
					Diabete Type 2
					Non Diabetic Patients
					Chest CT Scan
	Recruiting	Diabetes	62	COMPASS Study: an Online Cognitive-behavioural Therapy (CBT) Program Treating Anxiety and Low Mood in Long-term Conditions During the COVID-19 Pandemic	Treatment of Illness-related Distress in Physical LTCs	Behavioral: COMPASS	NCT04535778
						Behavioral: Standard charity resources
	Completed	Diabetes	63	Ivermectin for Severe COVID-19 Management	COVID-19	Drug: Ivermectin	NCT04646109
	Completed	Diabetes	64	GlitazOne Treatment for Coronavirus HypoxiA, a Safety and Tolerability Open Label With Matching Cohort Pilot Study	Coronavirus Infection	Drug: Pioglitazone	NCT04473274
					Diabetes
	Not yet recruiting	Diabetes	65	Evolution of Coronavirus Disease 2019 (COVID-19) Patients in Extremadura	Coronavirus Disease 2019		NCT04724850
	Recruiting	Diabetes	66	Joint Use of Electrocardiogram and Transthoracic Echocardiography With Other Clinico-biological Parameters in an Observational Study to Monitor Cardio-vascular Events and Predict Outcomes in Patients Diagnosed With COVID-19	COVID-19	Diagnostic Test: Electrocardiogram, transthoracic echocardiography and clinico-biological parameters in routine care	NCT04320017
					Myocardial Injury
					Myocarditis
	Withdrawn	Diabetes	67	Tocilizumab for the Treatment of Cytokine Release Syndrome in Patients With COVID-19 (SARS-CoV-2 Infection)	Cerebrovascular Accident	Other: Best Practice	NCT04361552
					Chronic Obstructive Pulmonary Disease	Biological: Tocilizumab
					Chronic Renal Failure
					(and 4 more...)
	Recruiting	Diabetes	68	Clinical Protocol for Convalescent Plasma and Remdesivir Therapy in Nepal	COVID-19	Biological: Convalescent Plasma	NCT04570982
	Not yet recruiting	Diabetes	69	TOFAcitinib Plus Hydroxycloroquine vs Hydroxycloroquine in Patients With COVID-19 Interstitial Pneumonia	Pneumonitis, Interstitial	Drug: Tofacitinib	NCT04390061
					COVID-19	Drug: Hydroxychloroquine
	Not yet recruiting	Diabetes	70	Effect of a Nss to Reduce Complications in Patients With Covid-19 and Comorbidities in Stage III	Covid19	Dietary Supplement: Nutritional support system (NSS)	NCT04507867
					Diabetes Mellitus	Other: Control
					Hypertension
					Obesity
	Recruiting	Diabetes	71	COVID-19 in PID Survey	Primary Immune Deficiency		NCT04459689
					COVID
	Recruiting	Diabetes	72	European/Euro-ELSO Survey on Adult and Neonatal/ Pediatric COVID-19 Patients in ECMO	COVID		NCT04366921
					SARS-CoV-2
					ARDS, Human
					(and 4 more...)
	Recruiting	Diabetes	73	COVID-19 Blood Pressure Endothelium Interaction Study (OBELIX)	COVID	Diagnostic Test: ABPM	NCT04409847
					Hypertension	Diagnostic Test: ECG
						Diagnostic Test: FMD
						(and 2 more...)
	Recruiting	Diabetes	74	Clinical Outcomes of High Dose Vitamin D Versus Standard Dose in COVID-19 Egyptian Patients	Covid19		NCT04738760
					Corona Virus Infection
					Cytokine Storm
					Vitamin D Deficiency
	Recruiting	Diabetes	75	Glycaemia and Cardiac Function in Patients With COVID-19	Diabetes Mellitus	Other: Glycaemic levels	NCT04410718
					Diabetes Mellitus, Type 2
					Diabetes Mellitus, Type 1
					COVID
	Recruiting	Diabetes	76	Therapeutic Use of Convalescent Plasma in the Treatment of Patients With Moderate to Severe COVID-19	COVID-19	Biological: COVID-19 convalescent plasma (CCP) plus standard of care (SOC)	NCT04516811
					SARS-CoV-2 Infection	Biological: Standard of care (SOC) plus placebo
					Severe Acute Respiratory Syndrome Coronavirus 2
	Not yet recruiting	Diabetes	77	Multicentric Registry of Patients With Acute Leukemia Infected by COVID-19	Acute Myeloblastic Leukemia		NCT04452604
					Acute Lymphoblastic Leukemia
					SARS-CoV-2
	Recruiting	Diabetes	78	Acute kIDnEy Injury in coviD-19	Acute Kidney Injury	Other: No intervention	NCT04583293
	Recruiting	Diabetes	79	Efficacy of the Sit to Stand Test in the Decision to Hospitalize a Patient Consulting the Emergency Dept for COVID 19	SARS-CoV Infection	Diagnostic Test: Sit to stand test	NCT04730661
	Recruiting	Diabetes	80	COVID-19 Patients Characterization, Biobank, Treatment Response and Outcome Predictor	Coronavirus Infections	Other: Observational Study	NCT04318366
	Not yet recruiting	Diabetes	81	Comparison Between Prednisolone and Dexamethasone on Mortality in Patients on Oxygen Therapy, With CoViD-19	Coronavirus Infection	Drug: DEXAMETHASONE	NCT04765371
						Drug: PREDNISOLONE
	Completed	Diabetes	82	Telestroke at Comprehensive Stroke Center During the COVID-19 Pandemic	Stroke, Acute	Other: Telestroke	NCT04761874
	Completed	Diabetes	83	A Pilot Clinical Study on Inhalation of Mesenchymal Stem Cells Exosomes Treating Severe Novel Coronavirus Pneumonia	Coronavirus	Biological: MSCs-derived exosomes	NCT04276987
	Recruiting	Diabetes	84	Mesenchymal Stem Cells for the Treatment of Various Chronic and Acute Conditions	Autoimmune Diseases	Biological: PrimePro™/ PrimeMSK™	NCT046
					Cardiovascular Disorders
					Diabetes Complications
					(and 8 more...)
	Hypercoagulability		122	https://clinicaltrials.gov/ct2/results?cond=covid-19&term=treat+coagulation&cntry=&state=&city=&dist=&Search=Search
	Recruiting	Hypercoagulability	1	Observational, Retrospective Study to Evaluate Coagulation Changes and the Influence of Antithrombin III Treatment in Patients With Severe COVID-19 Infection	Covid19	Drug: Antithrombin III	NCT04651400
	Recruiting	Hypercoagulability	2	Coagulopathy of COVID-19: A Pragmatic Randomized Controlled Trial of Therapeutic Anticoagulation Versus Standard Care	COVID-19	Drug: Therapeutic Anticoagulation	NCT04362085
	Recruiting	Hypercoagulability	3	COVID-19 Disease and Coagulopathy: Assessment of Clotting Factor Levels in Patients With SARS-CoV-2 Infection	SARS-COV2 Infection	Drug: low molecular weight Heparin as standard of care treatment	NCT04787510
					COVID-19 Disease
					Hospitalized Patients
	Not yet recruiting	Hypercoagulability	4	Safety and Efficacy of Therapeutic Anticoagulation on Clinical Outcomes in Hospitalized Patients With COVID-19	Cardiovascular Diseases	Drug: Enoxaparin	NCT04377997
					COVID-19
	Recruiting	Hypercoagulability	5	Extracorporeal Blood Purification as a Treatment Modality for COVID-19	Covid19	Device: Extracorporeal blood purification using the oXiris® (AN69ST) hemofilter	NCT04478539
	Recruiting	Hypercoagulability	6	A Simple Approach to Treat COVID-19 Patients at Home.	COVID 19	Drug: Recommended treatment schedule	NCT04794998
						Drug: Control treatment schedule
	Recruiting	Hypercoagulability	7	Preventing COVID-19 Complications With Low- and High-dose Anticoagulation	COVID	Drug: Enoxaparin	NCT04345848
					Sars-CoV2
	Completed	Hypercoagulability	8	Therapeutic Plasma Exchange for COVID-19-associated Hyperviscosity	COVID-19	Biological: Therapeutic plasma exchange (TPE)	NCT04441996
						Other: Standard of care
	Recruiting	Hypercoagulability	9	Effectiveness and Safety of Medical Treatment for SARS-CoV-2 (COVID-19) in Colombia	COVID-19	Drug: Emtricitabine/tenofovir	NCT04359095
						Drug: Colchicine Pill
						Drug: Rosuvastatin
						Other: Standard treatment
	Active, not recruiting	Hypercoagulability	10	Antithrombotic Therapy to Ameliorate Complications of COVID-19 (ATTACC)	COVID-19	Drug: Heparin	NCT04372589
					Pneumonia
	Recruiting	Hypercoagulability	11	Clinical Trial on the Efficacy and Safety of Bemiparin in Patients Hospitalized Because of COVID-19	Covid-19	Drug: Bemiparin	NCT04420299
	Not yet recruiting	Hypercoagulability	12	Clinical Efficacy of Nafamostat Mesylate for COVID-19 Pneumonia	Corona Virus Infection	Drug: Nafamostat Mesylate	NCT04418128
					COVID-19
	Completed	Hypercoagulability	13	Effect of a Combination of Treatment of Reginmune Capsule and Immunofree Tablets in the Treatment of Mild to Moderate COVID-19 Patients	Treatment of Covid-19 Virus Infection	Combination Product: Immunofree tablets and Reginmune capsule	NCT04494204
	Not yet recruiting	Hypercoagulability	14	Therapeutic Plasmapheresis in Critically Ill Adult Patients With COVID-19 Confirmed Diagnosis	COVID-19	Biological: Convalescent plasma	NCT04480632
	Recruiting	Hypercoagulability	15	Effect of the Use of Anticoagulant Therapy During Hospitalization and Discharge in Patients With COVID-19 Infection	Covid19	Drug: Enoxaparin	NCT04508439
					Pneumonia
					Coagulation Disorder
					Pulmonary Embolism
	Recruiting	Hypercoagulability	16	Anticoagulation in Patients Suffering From COVID-19 Disease The ANTI-CO Trial	Anticoagulation in COVID-19 ARDS	Drug: Bivalirudin Injection	NCT04445935
						Drug: Standard treatment
	Enrolling by invitation	Hypercoagulability	17	Protective Effect of Aspirin on COVID-19 Patients	Novel Coronavirus Pneumonia	Drug: Aspirin 100mg	NCT04365309
					Aspirin
					Treatment
	Not yet recruiting	Hypercoagulability	18	Therapeutic Plasma Exchange as an Adjunctive Strategy to Treat Coagulopathy and Inflammation in Severe Covid-19	Severe Covid-19	Device: therapeutic plasmaexchnage	NCT04613986
	Not yet recruiting	Hypercoagulability	19	CorONa Virus edoxabaN ColchicinE (CONVINCE) COVID-19	SARS-CoV Infection	Drug: Edoxaban Tablets	NCT04516941
					COVID-19	Drug: Colchicine Tablets
	Not yet recruiting	Hypercoagulability	20	Treatment of SARS-CoV-2 Virus Disease (COVID-19) in Humans With Hemopurifier® Device	SARS (Severe Acute Respiratory Syndrome)	Device: Hemopurifier	NCT04595903
	Completed	Hypercoagulability	21	A Clinical Trial of Mycobacterium w in Critically Ill COVID 19 Patients	COVID-19	Drug: Suspension of heat killed (autoclaved) Mycobacterium w	NCT04347174
						Drug: Placebo
	Not yet recruiting	Hypercoagulability	22	The ARCTIC Trial: Aerosolized Inhaled Adenosine Treatment in Patients With Acute Respiratory Distress Syndrome (ARDS) Caused by COVID-19	Acute Respiratory Distress	Drug: Adenosine	NCT04588441
	Not yet recruiting	Hypercoagulability	23	Trial Evaluating Efficacy and Safety of Anticoagulation in Patients With COVID-19 Infection, Nested in the Corimmuno-19 Cohort	COVID19 Pneumonia	Drug: Tinzaparin or unfractionated heparin	NCT04344756
	Recruiting	Hypercoagulability	24	Plasma Adsorption in Patients With Confirmed COVID-19	Respiratory Failure	Device: Marker Therapeutics D2000 Cartridge (D2000) for use with the Spectra Optia® Apheresis System (Optia SPD Protocol)	NCT04358003
					ARDS
	Recruiting	Hypercoagulability	25	Study of Coagulation Profile and Role of Heparin Like Effect in Patients With COVID-19	Covid19	Diagnostic Test: Sonoclot	NCT04668404
					Hypercoagulable States Nec
	Recruiting	Hypercoagulability	26	Safety and Preliminary Efficacy of the Combination of Niclosamide and Camostat	Covid19	Drug: Niclosamide + Camostat	NCT04750759
						Other: Placebo
	Recruiting	Hypercoagulability	27	Effect of Anticoagulation Therapy on Clinical Outcomes in COVID-19	COVID-19	Drug: Rivaroxaban	NCT04416048
						Other: Standard Of Care (SOC)
	Recruiting	Hypercoagulability	28	A Study to Evaluate the Safety and Efficacy of Razuprotafib, a Novel Tie 2 Activator, in Hospitalized Subjects With Moderate to Severe Coronavirus Disease 2019 (COVID-19)	COVID-19	Drug: Razuprotafib Subcutaneous Solution	NCT04511650
					Acute Respiratory Distress Syndrome	Drug: Placebo Subcutaneous Solution
	Recruiting	Hypercoagulability	29	Effect of Prophylactic and Therapeutic Anticoagulants in Egyptian Patients With COVID-19	Covid19	Drug: Enoxaparin	NCT04736901
					Corona Virus Infection	Drug: Rivaroxaban
					Hypercoagulability	Drug: Apixaban
	Not yet recruiting	Hypercoagulability	30	Safety of T Regulatory Cell Therapy in Subjects With COVID-19 Induced Acute Respiratory Distress Syndrome	Acute Respiratory Distress Syndrome	Biological: T regulatory cells	NCT04737161
					Covid19
	Not yet recruiting	Hypercoagulability	31	High Versus Low LMWH Dosages in Hospitalized Patients With Severe COVID-19 Pneumonia and Coagulopathy	COVID	Drug: Enoxaparin	NCT04408235
					Pneumonia, Viral
					Coagulation Disorder
	Recruiting	Hypercoagulability	32	Trial of Open Label Dipyridamole- In Hospitalized Patients With COVID-19	COVID-19 Pneumonia	Drug: Dipyridamole	NCT04424901
					Vascular Complications
	Recruiting	Hypercoagulability	33	Covid-19: Possible Role of Neutrophil Extracellular Traps	Covid-19	Diagnostic Test: NETosis markers	NCT04412382
	Not yet recruiting	Hypercoagulability	34	Adaptive Photo-Protection Trial (NB-UVB vs. Placebo) in High-risk Hospitalized COVID-19 Patients	Covid19	Device: Narrow Band ultraviolet B-Band Light	NCT04818970
					Corona Virus Infection	Device: non Narrow Band ultraviolet B-Band Light
					Autoimmune Diseases
					Coagulation Disorder, Blood
	Recruiting	Hypercoagulability	35	JS016 (Anti-SARS-CoV-2 Monoclonal Antibody)With Mild and Moderate COVID-19 or SARS-CoV-2 Asymptomatic Infection Subects	COVID-19	Biological: Recombinant Human Anti-SARS-CoV-2 Monoclonal Antibody(25mg/kg;50mg/kg;100mg/kg)	NCT04780321
						Drug: Placebo
	Not yet recruiting	Hypercoagulability	36	Enriched Heparin Anti COVID-19 Trial	Covid19	Drug: Heparin sodium	NCT04743011
						Drug: Placebo
	Recruiting	Hypercoagulability	37	Flow Controlled Ventilation in ARDS Associated With COVID-19	ARDS Associated With COVID-19	Device: Flow controlled ventilation (Evone-ventilator)	NCT04399317
	Recruiting	Hypercoagulability	38	The Evaluation of Hemostasis in Hospitalized COVID-19 Patients	COVID-19	Diagnostic Test: Phlebotomy	NCT04493307
	Recruiting	Hypercoagulability	39	Registry of Seraph®-100 Microbind® Affinity Blood Filter for COVID-19 Under EUA	COVID-19	Device: Seraph®-100 Microbind® Affinity Blood Filter	NCT04413955
					SARS-CoV 2
	Recruiting	Hypercoagulability	40	Effect of Pioglitazone on T2DM Patients With COVID-19	Covid19	Drug: Pioglitazone 45 mg	NCT04604223
					Type 2 Diabetes
	Active, not recruiting	Hypercoagulability	41	Low-Dose Tenecteplase in Covid-19 Diagnosed With Pulmonary Embolism	Pulmonary Embolism	Drug: TNKase	NCT04558125
					COVID
	Recruiting	Hypercoagulability	42	Rapid Experimental Medicine for COVID-19	COVID-19	Drug: Nafamostat Mesilate	NCT04473053
						Drug: TD139
						Other: Standard care
	Recruiting	Hypercoagulability	43	Treatment and Prevention of Acute Lung Injury (ALI) in Patients With COVID-19 Infection	Acute Lung Injury	Drug: VIB7734	NCT04526912
						Drug: Placebo
	Withdrawn	Hypercoagulability	44	Lanadelumab in Participants Hospitalized With COVID-19 Pneumonia	COVID-19 Pneumonia	Drug: Lanadelumab	NCT04460105
						Other: Placebo
	Not yet recruiting	Hypercoagulability	45	Convalescent Antibodies Infusion in COVID 19 Patients	Pneumonia, Viral	Biological: Anti-coronavirus antibodies (immunoglobulins) obtained with DFPP form convalescent patients	NCT04418531
					Corona Virus Infection
	Recruiting	Hypercoagulability	46	RescuE pLAsma eXchange in Severe COVID-19	Therapeutic Plasma Exchange	Other: Therapeutic plasma exchange	NCT04685655
					Covid19
	Recruiting	Hypercoagulability	47	Risk Stratification of COVID-19 Using Urine Biomarkers	Covid19		NCT04681040
					Urine
					Biomarker
					Acute Respiratory Failure With Hypoxia
	Active, not recruiting	Hypercoagulability	48	Predictors of Cardiovascular Risk in Covid-19 Patients During Acute Disease and at Short Term Follow-up	COVID-19		NCT04371289
					Cardiovascular Risk Factor
	Recruiting	Hypercoagulability	49	Pilot Clinical Trial of the Safety and Efficacy of Telmisartan for the Mitigation of Pulmonary and Cardiac Complications in COVID-19 Patients	COVID-19	Drug: Telmisartan 40mg	NCT04360551
						Drug: Placebo
	Active, not recruiting	Hypercoagulability	50	Full Anticoagulation Versus Prophylaxis in COVID-19: COALIZAO ACTION Trial	Coronavirus Infection	Drug: Group 1: Rivaroxaban 20mg/d followed by enoxaparin/unfractionated heparin when needed	NCT04394377
						Drug: Group 2: control group with enoxaparin 40mg/d
	Recruiting	Hypercoagulability	51	Coagulopathy in COVID19 - A Multi-Centre Observational Study in UK	COVID	Other: Non-interventional	NCT04405232
					Thrombosis
					Bleeding
					Anticoagulation
	Recruiting	Hypercoagulability	52	Micronized and Ultramicronized Palmitoylethanolamide in COVID-19 Patients	Covid19	Dietary Supplement: Micronized and ultra-micronized Palmitoylethanolamide (mPEA and umPEA, 300mg + 600mg) oral suspension	NCT04568876
						Combination Product: Standard Therapy
	Recruiting	Hypercoagulability	53	CoV-Hep Study: Regional Anticoagulation Modalities in Continuous Venous Venous Hemodialysis in Patients With COVID-19	Acute Kidney Injury	Drug: unfractionated Heparin	NCT04487990
					Covid19
	Active, not recruiting	Hypercoagulability	54	Fibrinolytic Therapy to Treat ARDS in the Setting of COVID-19 Infection	Severe Acute Respiratory Syndrome	Drug: Alteplase 50 MG [Activase]	NCT04357730
					Respiratory Failure
					Acute Respiratory Distress Syndrome
	Recruiting	Hypercoagulability	55	Coagulopathy and Vasculopathy Assessment as a Predictor of the Severity of SARS-CoV-2 / COVID-19 Infection	COVID-19	Other: biological sample	NCT04624997
					SARS-CoV-2 Infection
	Recruiting	Hypercoagulability	56	Nebulised Rt-PA for ARDS Due to COVID-19	COVID	Drug: nebulised recombinant tissue-Plasminogen Activator (rt-PA)	NCT04356833
	Not yet recruiting	Hypercoagulability	57	IVIG in Patients With Severe COVID-19 Requiring Mechanical Ventilation	Covid19	Drug: IVIG	NCT04616001
					SARS-CoV Infection
	Recruiting	Hypercoagulability	58	Assessing Safety, Hospitalization and Efficacy of rNAPc2 in COVID-19	Covid19	Drug: rNAPc2	NCT04655586
						Drug: Heparin
	Recruiting	Hypercoagulability	59	Randomized Controlled Clinical Trial to Investigate Effects of Vitamin K2 in COVID-19	Covid19	Dietary Supplement: Vitamin K2 in the form of Menaquinone-7 (MK-7)	NCT04770740
						Dietary Supplement: Placebo
	Active, not recruiting	Hypercoagulability	60	Study Assessing Vagus Nerve Stimulation in CoViD-19 Respiratory Symptoms	Covid-19	Device: gammaCore® (Vagus nerve stimulation)	NCT04368156
	Recruiting	Hypercoagulability	61	Covid-19 Associated Coagulopathy	COVID 19 Associated Coagulopathy	Drug: Intermediate dose thromboprophylaxis	NCT04360824
						Drug: Standard of Care thromboprophylaxis
	Recruiting	Hypercoagulability	62	Assessment of the Risk of Pulmonary Embolism and Coagulation Profile in Patients With COVID-19 Lung Disease	Pneumonia, Viral	Radiation: Angiography scanner	NCT04479540
	Enrolling by invitation	Hypercoagulability	63	Elimination or Prolongation of ACE Inhibitors and ARB in Coronavirus Disease 2019	COVID-19	Other: Discontinuation of ARB/ACEI	NCT04338009
						Other: Continuation of ARB/ACEI
	Completed	Hypercoagulability	64	A Clinical Trial of Convalescent Plasma Compared to Best Supportive Care for Treatment of Patients With Severe COVID-19	COVID-19	Drug: Convalesscent Plasma	NCT04433910
	Suspended	Hypercoagulability	65	Radiation Eliminates Storming Cytokines and Unchecked Edema as a 1-Day Treatment for COVID-19	Pneumonia	Radiation: Low Dose Radiation Therapy	NCT04366791
					Coronavirus Infection in 2019 (COVID-19)
					Severe Acute Respiratory Syndrome (SARS) Pneumonia
	Not yet recruiting	Hypercoagulability	66	The LEAD COVID-19 Trial: Low-risk, Early Aspirin and Vitamin D to Reduce COVID-19 Hospitalizations	COVID	Drug: Aspirin 81 mg	NCT04363840
					Vitamin D Deficiency	Dietary Supplement: Vitamin D
					Coagulopathy
					Disseminated Intravascular Coagulation
	Completed	Hypercoagulability	67	Dipyridamole to Prevent Coronavirus Exacerbation of Respiratory Status (DICER) in COVID-19	COVID	Drug: Dipyridamole 100 Milligram(mg)	NCT04391179
					Corona Virus Infection	Drug: Placebo oral tablet
					Covid-19
					SARS-CoV-2 Infection
	Recruiting	Hypercoagulability	68	Best Supportive Care With or Without Low Dose Whole Lung Radiation Therapy for the Treatment of COVID-19	Pneumonia	Other: Best Practice	NCT04433949
					Severe Acute Respiratory Syndrome	Radiation: Low Dose Radiation Therapy
					Symptomatic COVID-19 Infection Laboratory-Confirmed
	Recruiting	Hypercoagulability	69	The Natural History of Hospitalized COVID-19 Patients	Sars-CoV2	Other: Observational cohort study on the natural history of hospitalized SARS-COV-2 patients.	NCT04424992
	Recruiting	Hypercoagulability	70	A Pragmatic Randomized Controlled Trial of Therapeutic Anticoagulation Versus Standard Care as a Rapid Response to (SARS-CoV-2) COVID-19 Pandemic	COVID	Drug: Therapeutic anticoagulation	NCT04444700
					Coronavirus Infection
					Severe Acute Respiratory Syndrome
					(and 2 more...)
	Withdrawn	Hypercoagulability	71	Concentration-effect Relationship of Enoxaparin for Thromboembolic Prevention	Sars-CoV2	Drug: Lovenox 40 MG in 0.4 mL Prefilled Syringe	NCT04520620
						Device: Ultrasound of the lower limbs
	Recruiting	Hypercoagulability	72	Joint Use of Electrocardiogram and Transthoracic Echocardiography With Other Clinico-biological Parameters in an Observational Study to Monitor Cardio-vascular Events and Predict Outcomes in Patients Diagnosed With COVID-19	COVID-19	Diagnostic Test: Electrocardiogram, transthoracic echocardiography and clinico-biological parameters in routine care	NCT04320017
					Myocardial Injury
					Myocarditis
	Recruiting	Hypercoagulability	73	Tolerability,Safety,Pharmacokinetic Profile and Immunogenicity of a Recombinant Humanized Anti-SARS-CoV-2 Monoclonal Antibody (JS016) for Injection in Chinese Health Subjects	COVID-19; and High Infection Risk of SARS-CoV-2	Combination Product: JS016 (anti-SARS-CoV-2 monoclonal antibody)	NCT04441918
	Recruiting	Hypercoagulability	74	COVID-19 Blood Pressure Endothelium Interaction Study (OBELIX)	COVID	Diagnostic Test: ABPM	NCT04409847
					Hypertension	Diagnostic Test: ECG
						Diagnostic Test: FMD
						(and 2 more...)
	Not yet recruiting	Hypercoagulability	75	RIC as an Adjunct Therapy for Severe COVID-19 Disease: a Prospective Randomized Pilot Study	COVID	Device: Remote Ischemic Conditioning	NCT04659460
					Corona Virus Infection
					Acute Lung Injury
					(and 2 more...)
	Active, not recruiting	Hypercoagulability	76	Pro-thrombotic Status in Patients With SARS-Cov-2 Infection	Severe Acute Respiratory Syndrome Coronavirus 2	Other: SARS-Cov-2 infection	NCT04343053
	Recruiting	Hypercoagulability	77	COVID-19 and Anti-CD14 Treatment Trial	Coronavirus Disease 2019 (COVID-19)	Biological: anti-CD14	NCT04391309
					Severe Acute Respiratory Syndrome Coronavirus 2 (SARS-CoV-2)	Other: Placebo
						Drug: remdesivir
	Not yet recruiting	Hypercoagulability	78	Umbilical Cord Tissue (UC) Derived Mesenchymal Stem Cells (MSCs) Versus Placebo to Treat Acute Pulmonary Inflammation Due to COVID-19	COVID-19	Biological: UCMSCs	NCT04490486
					Acute Respiratory Distress Syndrome	Other: Placebo
					Corona Virus Infection
	Recruiting	Hypercoagulability	79	Effects of COVID-19 on Endothelium in HIV-Positive Patients in Sub-Saharan Africa	Covid19	Biological: COVID-19	NCT04709302
					Hiv	Biological: HIV
					ART	Drug: ART
	Recruiting	Hypercoagulability	80	Convalescent Antibodies Infusion in Critically Ill COVID 19 Patients	Pneumonia, Ventilator-Associated	Biological: Anti-coronavirus antibodies (immunoglobulins)obtained with DFPP from convalescent patients	NCT04346589
					Coronavirus Infection
	Recruiting	Hypercoagulability	81	Pilot Study to Evaluate the Safety, Tolerability, and Efficacy of 5-ALA-Phosphate + SFC in Subjects With COVID-19	SARS-CoV 2	Dietary Supplement: 5-ALA-Phosphate + SFC (5-ALA + SFC)	NCT04542850
					COVID-19
	Recruiting	Hypercoagulability	82	Interest of the Dosage of Ferritin / Glycosylated Ferritin in COVID-19	the Prognostic Value of Ferritin	Other: No intervention / Evaluation of the ferritin and glycosylated ferritin by standard approved serological tests	NCT04469153
					Glycosylated Ferritin in SARS-CoV-2 Infection in Hospitalized COVID-19 Patients
	Recruiting	Hypercoagulability	83	Anti-thrombotics for Adults Hospitalized With COVID-19 (ACTIV-4)	Covid19	Drug: theraputic heparin	NCT04505774
						Drug: prophylactic heparin
						Drug: P2Y12
	Recruiting	Hypercoagulability	84	IRAK4 Inhibition in Treatment of COVID-19 With ARDS (I-RAMIC)	COVID-19	Drug: PF-06650833	NCT04575610
						Drug: Placebo
	Active, not recruiting	Hypercoagulability	85	Tocilizumab in COVID-19 Pneumonia (TOCIVID-19)	COVID-19 Pneumonia	Drug: Tocilizumab Injection	NCT04317092
	Recruiting	Hypercoagulability	86	Follow-up of Critical COVID-19 Patients	COVID19		NCT04474249
					ARDS
					AKI
					(and 3 more...)
	Suspended	Hypercoagulability	87	Cytokine Adsorption in Patients With Severe COVID-19 Pneumonia Requiring Extracorporeal Membrane Oxygenation	Coronavirus Infection	Device: vv-ECMO + cytokine adsorption (Cytosorb adsorber)	NCT04385771
					COVID	Device: vv-ECMO only (no cytokine adsorption)
					SARS-CoV 2
					(and 3 more...)
	Active, not recruiting	Hypercoagulability	88	Efficacy and Safety Study of Allogeneic HB-adMSCs for the Treatment of COVID-19	COVID-19	Drug: HB-adMSC	NCT04362189
						Drug: Placebo
	Recruiting	Hypercoagulability	89	RAS and Coagulopathy in COVID19	COVID	Biological: TRV027	NCT04419610
						Other: sodium chloride 0.9%
	Recruiting	Hypercoagulability	90	Mesenchymal Stromal Cell Therapy for Severe Covid-19 Infection	Coronavirus Infection	Biological: Mesenchymal stromal cells	NCT04445454
	Recruiting	Hypercoagulability	91	Ain Shams University Experience: Clinical Determinants of Hospitalized COVID-19 Patients	Coronavirus Disease (COVID-19)	Diagnostic Test: Lab workup (on admission and regularly during follow up).	NCT04584606
	Terminated	Hypercoagulability	92	A Randomized Trial of Anticoagulation Strategies in COVID-19	COVID-19	Drug: Enoxaparin Higher Dose	NCT04359277
						Drug: Lower-dose prophylactic anticoagulation
	Recruiting	Hypercoagulability	93	Convalescent Plasma in the Treatment of Covid-19	Covid19	Biological: Convalescent plasma from COVID-19 donors	NCT04730401
						Biological: Placebo
	Recruiting	Hypercoagulability	94	Regenerative Medicine for COVID-19 and Flu-Elicited ARDS Using Longeveron Mesenchymal Stem Cells (LMSCs) (RECOVER)	ARDS, Human	Biological: Longeveron Mesenchymal Stem Cells (LMSCs)	NCT04629105
					Covid19	Other: Placebo
	Recruiting	Hypercoagulability	95	Study of the Safety of Therapeutic Tx With Immunomodulatory MSC in Adults With COVID-19 Infection Requiring Mechanical Ventilation	COVID	Biological: BM-Allo.MSC	NCT04397796
						Biological: Placebo
	Not yet recruiting	Hypercoagulability	96	Intravenous Zotatifin in Adults With Mild or Moderate COVID-19	Corona Virus Infection	Drug: Zotatifin	NCT04632381
						Drug: Placebo
	Not yet recruiting	Hypercoagulability	97	Dietary Supplements for COVID-19	Covid19	Drug: Vitamin D3 50,000 IU	NCT04780061
						Dietary Supplement: Vitamin C/Zinc
						Dietary Supplement: Vitamin K2/D
						(and 2 more...)
	Recruiting	Hypercoagulability	98	Evaluating Clinical Parameters of COVID-19 in Pregnancy	COVID-19		NCT04470583
					2019 Novel Coronavirus Infection
					COVID-19 Infection
	Completed	Hypercoagulability	99	Use of UC-MSCs for COVID-19 Patients	Corona Virus Infection	Biological: Umbilical Cord Mesenchymal Stem Cells + Heparin along with best supportive care.	NCT04355728
					ARDS	Other: Vehicle + Heparin along with best supportive care
					ARDS, Human
					(and 2 more...)
	Recruiting	Hypercoagulability	100	Impact of Angiotensin II Receptor Blockers Treatment in Patients With COVID 19 (COVID-ARA2)	COVID	Biological: blood sampling	NCT04337190
					Acute Respiratory Distress Syndrome
	Active, not recruiting	Hypercoagulability	101	Intranasal Heparin Tolerability Study	Covid19	Drug: Intranasal heparin sodium (porcine)	NCT04490239
	Recruiting	Hypercoagulability	102	Zofin (Organicell Flow) for Patients With COVID-19	Corona Virus Infection	Biological: Zofin	NCT04384445
					COVID-19	Other: Placebo
					SARS
					Acute Respiratory Distress Syndrome
	Recruiting	Hypercoagulability	103	Enoxaparin for Primary Thromboprophylaxis in Ambulatory Patients With COVID-19	COVID-19	Drug: Enoxaparin 40Mg/0.4Ml Inj Syringe 0.4Ml	NCT04400799
					Pulmonary Embolism, Deep Vein Thrombosis
	Recruiting	Hypercoagulability	104	Elderly Patients and COVID-19 Infection: a Cohort of Fifty Patients Over Ninety Years of Age	Covid19	Other: Data collection from medical files	NCT04499300
	Terminated	Hypercoagulability	105	Assessment of Efficacy and Safety of Ruxolitinib in Participants With COVID-19-Associated ARDS Who Require Mechanical Ventilation (RUXCOVID-DEVENT)	COVID-19	Drug: Placebo	NCT04377620
						Drug: Ruxolitinib
	Recruiting	Hypercoagulability	106	Correlative Study on Cancer Patients and Healthcare Professionals Exposed to Infection by Severe Acute Respiratory Syndrome-Corona Virus-2 (SARS-Cov-2), COVID-19 Causative Agent.	COVID-19	Other: serological test	NCT04345315
					SARS-CoV-2	Other: Rapid molecular test
						Genetic: Next generation Sequencing (NGS) analysis
						Other: serum chemistry analysis
	Recruiting	Hypercoagulability	107	COVID-19 Associated Lymphopenia Pathogenesis Study in Blood	Corona Virus Disease 2019		NCT04401436
	Recruiting	Hypercoagulability	108	Nebulised Heparin to Reduce COVID-19 Induced Acute Lung Injury	Covid19	Drug: Nebulised heparin	NCT04511923
					ARDS, Human
					Lung Injury, Acute
					Ventilation Perfusion Mismatch
	Recruiting	Hypercoagulability	109	Hydrogen-Oxygen Generator With Nebulizer in the Improvement of Symptoms in Patients Infected With COVID-19	COVID-19	Device: oxyhydrogen	NCT04336462
						Device: Oxygen
	Not yet recruiting	Hypercoagulability	110	Restoration of Endothelial Integrity in Patients With COVID-19 (RELIC)	COVID-19	Biological: Thawed plasma	NCT04723589
	Recruiting	Hypercoagulability	111	Low-flow Extracorporeal Carbon Dioxide Removal in COVID-19-associated Acute Respiratory Distress Syndrome	ARDS	Device: ECCO2R	NCT04351906
					Hypercapnic Respiratory Failure
					AKI
	Recruiting	Hypercoagulability	112	Mild Hypothermia for COVID-19 ARDS	COVID19 ARDS	Other: Hypothermia Via Cooling Machine- Arctic Sun 5000	NCT04570462
	Completed	Hypercoagulability	113	Safety, Tolerability and Pharmacokinetics of SCTA01, an Anti-SARS-CoV-2 Monoclonal Antibody, in Healthy Chinese Subjects	Coronavirus Disease 2019(COVID-19)	Biological: SCTA01	NCT04483375
						Other: Placebo
	Active, not recruiting	Hypercoagulability	114	A Randomized, Double-Blind, Placebo-Controlled Clinical Trial to Determine the Safety and Efficacy of Hope Biosciences Allogeneic Mesenchymal Stem Cell Therapy (HB-adMSCs) to Provide Protection Against COVID-19	COVID-19	Drug: HB-adMSCs	NCT04348435
						Drug: Placebos
	Recruiting	Hypercoagulability	115	Resolving Inflammatory Storm in COVID-19 Patients by Omega-3 Polyunsaturated Fatty Acids -	COVID-19	Drug: Omegaven®	NCT04647604
						Drug: Sodium chloride
	Recruiting	Hypercoagulability	116	Eltrombopag Plus rhTPO Versus Eltrombopag for ITP During the COVID-19 Pandemic (ELABORATE-19)	Immune Thrombocytopenia	Drug: Eltrombopag	NCT04516837
						Drug: rhTPO
	Recruiting	Hypercoagulability	117	Fenofibrate for Patients With COVID-19 Requiring Hospitalization	Corona Virus Disease (COVID-19)	Drug: TriCor® 145mg tablets	NCT04661930
					Respiratory Distress Syndrome	Other: Usual Care
					SARS-CoV-2 Infection	Other: Placebo
	Active, not recruiting	Hypercoagulability	118	A Clinical Trial to Determine the Safety and Efficacy of Hope Biosciences Autologous Mesenchymal Stem Cell Therapy (HB-adMSCs) to Provide Protection Against COVID-19	COVID-19	Drug: HB-adMSCs	NCT04349631
	Withdrawn	Hypercoagulability	119	A Study to Evaluate the Safety, Pharmacokinetics (PK), and Efficacy of TAK-671 for the Treatment of Coronavirus Disease (COVID) 2019 in Adults	Coronavirus Disease	Drug: TAK-671	NCT04464460
						Drug: TAK-671 Placebo
	Recruiting	Hypercoagulability	120	Pharmacokinetics, Pharmacodynamics, and Safety Profile of Understudied Drugs Administered to Children Per Standard of Care (POPS)	Coronavirus Infection (COVID-19)	Drug: The POP02 study is collecting bodily fluid samples (i.e., whole blood, effluent samples) of children prescribed the following drugs of interest per standard of care:	NCT04278404
					Pulmonary Arterial Hypertension
					Urinary Tract Infections in Children
					(and 22 more...)
	Recruiting	Hypercoagulability	121	The CASCADE Study - Measures of Complement Activation and Inflammation in Patients With Covid-19	Coronavirus		NCT04453527
	Completed	Hypercoagulability	122	A Pilot Clinical Study on Inhalation of Mesenchymal Stem Cells Exosomes Treating Severe Novel Coronavirus Pneumonia	Coronavirus	Biological: MSCs-derived exosomes	NCT04276987
	Inflammation		265	https://clinicaltrials.gov/ct2/results?cond=covid-19&term=treat+inflammation&cntry=&state=&city=&dist=&Search=Search
	Not yet recruiting	Inflammation	1	LLLT Treatment of Lung Inflammation in COVID-19	Covid19	Device: Non-invasive red LLLT treatment to chest of patient.	NCT04524715
						Device: Sham Device Treatment
	Not yet recruiting	Inflammation	2	Umbilical Cord Tissue (UC) Derived Mesenchymal Stem Cells (MSCs) Versus Placebo to Treat Acute Pulmonary Inflammation Due to COVID-19	COVID-19	Biological: UCMSCs	NCT04490486
					Acute Respiratory Distress Syndrome	Other: Placebo
					Corona Virus Infection
	Not yet recruiting	Inflammation	3	Stem Cell Educator Therapy Treat the Viral Inflammation in COVID-19	Severe Acute Respiratory Syndrome (SARS) Pneumonia	Combination Product: Stem Cell Educator-Treated Mononuclear Cells Apheresis	NCT04299152
	Not yet recruiting	Inflammation	4	Therapeutic Plasma Exchange as an Adjunctive Strategy to Treat Coagulopathy and Inflammation in Severe Covid-19	Severe Covid-19	Device: therapeutic plasmaexchnage	NCT04613986
	Recruiting	Inflammation	5	ABX464 in Treating Inflammation and Preventing Acute Respiratory Failure in Patients With COVID-19	COVID-19	Drug: ABX464	NCT04393038
						Drug: Placebo
	Not yet recruiting	Inflammation	6	The Clinical Study of Carrimycin on Treatment Patients With COVID-19	Novel Coronavirus Infectious Disease (COVID-19)	Drug: Carrimycin	NCT04286503
						Drug: lopinavir/ritonavir tablets or Arbidol or chloroquine phosphate
						Drug: basic treatment
	Recruiting	Inflammation	7	To Determine the Efficacy of Neurokinin 1 Receptor Antagonist as a Therapeutic Tool Against Cytokine Storm and Respiratory Failure in Covid-19 Patients	Neurokinin 1 Receptor, Substance P, Respiratory Illness, Inflammation, Covid-19, Coronavirus	Drug: NK-1R antagonist	NCT04468646
	Not yet recruiting	Inflammation	8	Brazilian Green Propolis Extract (EPP-AF) as an Adjunct Treatment for Hospitalized COVID-19 Patients (BeeCovid2)	Covid19	Drug: Standardized Brazilian Green Propolis Extract	NCT04800224
					Inflammation	Drug: Placebo
	Recruiting	Inflammation	9	Evaluation of Therapeutic Effects of Melatonin by Inhibition of NLRP3 Inflammasome in COVID19 Patients	COVID-19	Drug: Melatonin	NCT04409522
						Drug: The usual treatment
	Recruiting	Inflammation	10	Low Dose Whole Lung Radiation Therapy for Patients With COVID-19 and Respiratory Compromise	COVID-19	Radiation: Radiation therapy	NCT04427566
	Active, not recruiting	Inflammation	11	Mavrilimumab to Reduce Progression of Acute Respiratory Failure in COVID-19 Pneumonia and Systemic Hyper-inflammation	COVID-19	Drug: Mavrilimumab	NCT04463004
					Sars-CoV2	Drug: Placebos
					Pneumonia
	Active, not recruiting	Inflammation	12	Mavrilimumab to Reduce Progression of Acute Respiratory Failure in COVID-19 Pneumonia and Systemic Hyper-inflammation	COVID 19	Drug: Mavrilimumab	NCT04399980
					SARS-CoV 2	Drug: Placebos
					Pneumonia
	Enrolling by invitation	Inflammation	13	UNITE Study (UMN-GE) for COVID-19	Covid19	Device: Splenic ultrasound	NCT04701489
					Cytokine Storm
					Inflammation
	Not yet recruiting	Inflammation	14	Hydrogen Therapy in Patients With Moderate Covid-19	Covid-19	Drug: Mixture 3,6% H2 in N2 (96.4%)	NCT04633980
	Recruiting	Inflammation	15	A Study of Cell Therapy in COVID-19 Subjects With Acute Kidney Injury Who Are Receiving Renal Replacement Therapy	COVID-19	Biological: SBI-101	NCT04445220
					Acute Kidney Injury
	Recruiting	Inflammation	16	International Study of Inflammation in COVID-19	Covid19	Diagnostic Test: SuPAR, C-reactive protein, Ferritin, D-Dimer, Procalcitonin, Interleukin-6, Lactate Dehydrogenase	NCT04818866
					Outcome, Fatal
					Respiratory Failure
					(and 2 more...)
	Recruiting	Inflammation	17	Determination of the Hemoadsorption Impact as Adjunctive Treatment Upon the Support Therapy of COVID-19	Covid19	Device: CytoSorb	NCT04518969
	Recruiting	Inflammation	18	Treatment of Patients With Mild Coronavirus-19 (COVID-19) Disease With Methotrexate Associated to LDL Like Nanoparticles (Nano-COVID19)	Coronavirus	Drug: Methotrexate-LDE phase 1	NCT04610567
					Inflammation	Drug: Methotrexate-LDE phase 2
					Covid19	Drug: Placebo-LDE phase 2
	Not yet recruiting	Inflammation	19	Treat COVID-19 Patients With Regadenoson	COVID-19	Drug: Regadenoson	NCT04606069
					Lung Inflammation	Other: Placebo Control
	Recruiting	Inflammation	20	Clinical Trial of Pioglitazone Treatment in Patients With Type 2 Diabetes Mellitus and Covid-19	Type 2 Diabetes	Drug: Pioglitazone 30 mg	NCT04535700
						Other: standard of care
	Not yet recruiting	Inflammation	21	Combination of Chemopreventive Agents (All- Trans Retinoic Acid and Tamoxifen) as Potential Treatment for the Lung Complication of COVID-19	the Lung Complication of COVID-19	Combination Product: Aerosolized All-Trans Retinoic acid plus oral Tamoxifen	NCT04568096
						Other: Standard treatment
	Not yet recruiting	Inflammation	22	Indirect Endovenous Systemic Ozone for New Coronavirus Disease (COVID19) in Non-intubated Patients	COVID	Other: Systemic indirect endovenous ozone therapy	NCT04359303
	Not yet recruiting	Inflammation	23	Mesenchymal Stem Cells (MSCs) in Inflammation-Resolution Programs of Coronavirus Disease 2019 (COVID-19) Induced Acute Respiratory Distress Syndrome (ARDS)	ARDS	Biological: MSC	NCT04377334
					COVID-19
	Recruiting	Inflammation	24	A Pilot Study of Human Amniotic Fluid for COVID19 Associated Respiratory Failure	SARS CoV-2 Infection	Biological: Human Amniotic Fluid	NCT04319731
	Not yet recruiting	Inflammation	25	Utility of Lactoferrin as an Adjunct Therapeutic Agent for COVID-19	COVID-19	Drug: Lactoferrin	NCT04421534
	Active, not recruiting	Inflammation	26	Low Dose Radiation Therapy for Covid-19 Pneumonia	COVID-19	Radiation: Low dose radiation therapy	NCT04394793
					Pneumonia
	Recruiting	Inflammation	27	Nebulised Dornase Alfa for Treatment of COVID-19	COVID19	Drug: Dornase Alfa Inhalation Solution [Pulmozyme]	NCT04359654
					Hypoxia
	Completed	Inflammation	28	Effects of Fuzheng Huayu Tablets on COVID-19	Novel Coronavirus Pneumonia	Drug: Fuzheng Huayu tablet	NCT04645407
	Recruiting	Inflammation	29	Study of Mavrilimumab (KPL-301) in Participants Hospitalized With Severe Corona Virus Disease 2019 (COVID-19) Pneumonia and Hyper-inflammation	COVID	Drug: mavrilimumab	NCT04447469
						Other: Placebo
	Active, not recruiting	Inflammation	30	Efficacy and Safety of High-dose Vitamin C Combined With Chinese Medicine Against Coronavirus Pneumonia (COVID-19)	COVID-19	Drug: Alpha-interferon alpha, abidol, ribavirin, Buzhong Yiqi plus and minus formula, Huhuang Detoxicity Paste, Baimu Qingre Jiedu Paste, fumigation/inhalation of vitamin C	NCT04664010
						Drug: Alpha-interferon, abidol, ribavirin, Buzhong Yiqi plus and minus formula, Huhuang Detoxicity Paste, Baimu Qingre Jiedu Paste and 5% glucose
						Drug: Alpha-interferon, abidol, ribavirin, Buzhong Yiqi plus and minus formula, Huhuang Detoxicity Paste, Baimu Qingre Jiedu Paste and high-dose vitamin C treatment
	Recruiting	Inflammation	31	Clinical Research of Human Mesenchymal Stem Cells in the Treatment of COVID-19 Pneumonia	COVID-19	Biological: UC-MSCs	NCT04339660
						Other: Placebo
	Not yet recruiting	Inflammation	32	Efficacy of Aerosol Combination Therapy of 13 Cis Retinoic Acid and Captopril for Treating Covid-19 Patients Via Indirect Inhibition of Transmembrane Protease, Serine 2 (TMPRSS2)	Covid19	Combination Product: Aerosolized 13 cis retinoic acid plus Inhalation administration by nebulization captopril 25mg	NCT04578236
						Drug: Drug: Standard treatment Standard treatment
	Recruiting	Inflammation	33	Colchicine Twice Daily During 10 Days as an Option for the Treatment of Symptoms Induced by Inflammation in Patients With Mild and Severe Coronavirus Disease	COVID	Drug: Colchicine	NCT04367168
						Drug: Placebo oral tablet
	Withdrawn	Inflammation	34	Therapy for Pneumonia Patients iInfected by 2019 Novel Coronavirus	COVID-19	Biological: UC-MSCs	NCT04293692
						Other: Placebo
	Recruiting	Inflammation	35	Mavrilimumab to Reduce Progression of Acute Respiratory Failure in COVID-19 Pneumonia and Systemic Hyper-inflation	COVID 19	Drug: Mavrilimumab	NCT04492514
					SARS-CoV 2	Drug: Placebo
					Pneumonia
	Not yet recruiting	Inflammation	36	Ezrin Peptide (HEP-1) for Treatment of Coronavirus Disease (COVID-19) Infection	Covid19	Drug: Human Ezrin Peptide 1 (HEP1)	NCT04627233
					Treatment	Drug: Placebo
					Corona Virus Infection
	Not yet recruiting	Inflammation	37	Hyperbaric Versus Normobaric Oxygen Therapy for COVID-19 Patients	Covid19	Drug: Oxygen	NCT04500626
	Completed	Inflammation	38	Telmisartan for Treatment of COVID-19 Patients	COVID-19 Drug Treatment	Drug: Telmisartan arm will receive 80 mg Telmisartan twice daily plus standard care.	NCT04355936
	Enrolling by invitation	Inflammation	39	COVID-FISETIN: Pilot in SARS-CoV-2 of Fisetin to Alleviate Dysfunction and Inflammation	Covid19	Drug: Placebo	NCT04476953
						Drug: Fisetin
	Recruiting	Inflammation	40	Assessment of Netosis During COVID-19, Under Treatment With Anakinra, an Interleukin-1 Receptor Antagonist	Covid19		NCT04594356
	Not yet recruiting	Inflammation	41	Assessment the Activity Value of Isotretinoin (13- Cis-Retinoic Acid ) in the Treatment of COVID-19 ( Isotretinoin in Treatment of COVID-19) (Randomized)	COVID19	Drug: Drug Isotretinoin (13 cis retinoic acid ) capsules+standard treatment	NCT04353180
						Drug: Isotretinoin(Aerosolized 13 cis retinoic acid) +standard treatment
						Drug: Isotretinoin (13 cis retinoic acid ) capsules
						(and 2 more...)
	Not yet recruiting	Inflammation	42	Study of Human Umbilical Cord Mesenchymal Stem Cells in the Treatment of Severe COVID-19	2019 Novel Coronavirus Pneumonia	Biological: UC-MSCs	NCT04273646
					COVID-19	Drug: Placebo
	Recruiting	Inflammation	43	Combination Therapies to Reduce Carriage of SARS-Cov-2 and Improve Outcome of COVID-19 in Ivory Coast: a Phase Randomized IIb Trial	COVID-19	Drug: Lopinavir/Ritonavir 200 MG-50 MG Oral Tablet	NCT04466241
					COVID-19 Drug Treatment	Drug: Telmisartan 40Mg Oral Tablet
					Severe Acute Respiratory Syndrome Coronavirus 2	Drug: Atorvastatin 20 Mg Oral Tablet
	Recruiting	Inflammation	44	Furosemide as Supportive Therapy for COVID-19 Respiratory Failure	Covid19	Drug: Nebulized Furosemide	NCT04588792
					Respiratory Failure	Drug: Nebulized Saline
	Completed	Inflammation	45	New Predictors in Determining the Need for Invasive Treatment in Non-STEMI	Myocard Infarctus	Diagnostic Test: Coronary Angiography	NCT04763213
	Terminated	Inflammation	46	Efficacy of Intravenous Anakinra and Ruxolitinib During COVID-19 Inflammation	Covid-19	Drug: Anakinra alone (stages 2b/3)	NCT04366232
						Drug: Anakinra and Ruxolitinib (overcome stage 3)
						Other: Standard of care
	Recruiting	Inflammation	47	Defibrotide as Prevention and Treatment of Respiratory Distress and Cytokine Release Syndrome of Covid 19.	COVID19	Drug: Defibrotide 25 mg/kg 24 hours continuous infusion for 15 days	NCT04348383
						Drug: Placebo 250 cc 24 hours continuous infusion for 15 days
	Recruiting	Inflammation	48	Losmapimod Safety and Efficacy in COVID-19	COVID-19	Drug: Losmapimod oral tablet	NCT04511819
						Drug: Placebo oral tablet
	Recruiting	Inflammation	49	Clinical Trial of the Use of Anakinra in Cytokine Storm Syndrome Secondary to Covid-19 (ANA-COVID-GEAS)	COVID-19 Pnemonia	Drug: Anakinra 149 MG/ML Prefilled Syringe [Kineret]	NCT04443881
	Not yet recruiting	Inflammation	50	Trial to Evaluate the Safety and Efficacy of Maraviroc in Patients Hospitalized for Coronavirus Disease 2019 (COVID-19)	Virus Diseases	Drug: Maraviroc experimental group	NCT04710199
						Other: Standard treatment
	Recruiting	Inflammation	51	Treatment of Severe COVID-19 Pneumonia With Allogeneic Mesenchymal Stromal Cells (COVID_MSV)	COVID-19 Pneumonia	Biological: Mesenchymal Stromal Cells	NCT04361942
						Other: Placebo
	Recruiting	Inflammation	52	Lung Irradiation for COVID-19 Pneumonia	SARS-CoV 2	Radiation: Phase 1	NCT04393948
						Radiation: Phase 2
	Recruiting	Inflammation	53	Baricitinib, Placebo and Antiviral Therapy for the Treatment of Patients With Moderate and Severe COVID-19	Symptomatic COVID-19 Infection Laboratory-Confirmed	Drug: Baricitinib	NCT04373044
						Drug: Hydroxychloroquine
						Drug: Placebo Administration
	Recruiting	Inflammation	54	Covid-19: Possible Role of Neutrophil Extracellular Traps	Covid-19	Diagnostic Test: NETosis markers	NCT04412382
	Recruiting	Inflammation	55	Mesenchymal Stem Cell for Acute Respiratory Distress Syndrome Due for COVID-19	Covid 19	Biological: Infusion IV of Mesenchymal Stem cells	NCT04416139
	Recruiting	Inflammation	56	Convalescent Plasma Transfusion in Severe COVID-19 Patients in Jamaica	COVID-19, Convalescent Plasma Treatment	Biological: Convalescent Plasma Infusion	NCT04644198
	Terminated	Inflammation	57	Hyperbaric Oxygen as an Adjuvant Treatment for Patients With Covid-19 Severe Hypoxemia	Covid19	Combination Product: Hyperbaric Oxygen	NCT04477954
	Not yet recruiting	Inflammation	58	Efficacy and Safety of Drug Combination Therapy of Isotretinoin and Some Antifungal Drugs as A Potential Aerosol Therapy for COVID-19 : An Innovative Therapeutic Approach COVID-19	Covid19	Drug: Drug: Isotretinoin(Aerosolized 13 cis retinoic acid) plus Aerosolized Itraconazole	NCT04577378
						Drug: Drug: Isotretinoin(Aerosolized 13 cis retinoic acid)
	Recruiting	Inflammation	59	Anti COVID-19 Convalescent Plasma Therapy	COVID 19	Biological: anti-SARS-CoV-2 convalescent plasma	NCT04345679
	Recruiting	Inflammation	60	Ivermectin-Azithromycin-Cholecalciferol (IvAzCol) Combination Therapy for COVID-19	COVID	Drug: Ivermectin	NCT04399746
						Drug: Azithromycin
						Drug: Cholecalciferol
	Not yet recruiting	Inflammation	61	Efficiency and Security of NIVOLUMAB Therapy in Obese Individuals With COVID-19(COrona VIrus Disease) Infection	Obesity, COVID-19 Infection	Drug: NIVOLUMAB	NCT04413838
						Other: Routine standard of care
	Terminated	Inflammation	62	Efficacy and Safety of Emapalumab and Anakinra in Reducing Hyperinflammation and Respiratory Distress in Patients With COVID-19 Infection.	SARS-CoV-2	Biological: Emapalumab	NCT04324021
						Biological: Anakinra
	Completed	Inflammation	63	Intravenous Immunoglobulin (IVIG, Bioven) Efficacy Assess for COVID-19 / SARS-CoV-2 Severe Pneumonia Complex Treatment	Covid19	Drug: IVIG	NCT04500067
					Pneumonia
	Completed	Inflammation	64	Treatment With Human Umbilical Cord-derived Mesenchymal Stem Cells for Severe Corona Virus Disease 2019 (COVID-19)	Corona Virus Disease 2019(COVID-19)	Biological: UC-MSCs	NCT04288102
						Biological: Saline containing 1% Human serum albumin（solution without UC-MSCs）
	Recruiting	Inflammation	65	Michigan Medicine COVID-19 Cohort: Clinical Characteristics, Inflammatory Markers and Outcomes of Patients Hospitalized for COVID-19	Covid19	Diagnostic Test: Biomarkers of inflammation	NCT04706533
					Kidney Diseases
					Inflammation
					SARS-CoV Infection
	Recruiting	Inflammation	66	Efficacy of Intravenous Infusions of Stem Cells in the Treatment of COVID-19 Patients	Corona Virus Infection	Biological: Intravenous Infusions of Stem Cells	NCT04437823
	Recruiting	Inflammation	67	Treatment of Angiotensin Peptide (1-7) for COVID-19	COVID-19	Biological: Biological/Vaccine: Angiotensin peptide (1-7) derived plasma	NCT04375124
	Recruiting	Inflammation	68	Safety and Efficacy of Intravenous Wharton's Jelly Derived Mesenchymal Stem Cells in Acute Respiratory Distress Syndrome Due to COVID 19	Acute Respiratory Distress Syndrome	Drug: Wharton's jelly derived Mesenchymal stem cells.	NCT04390152
						Drug: Hydroxychloroquine, lopinavir/ritonavir or azithromycin and placebo (standard therapy)
	Recruiting	Inflammation	69	UNITE Study (UCSD-SW) for COVID-19	Covid19	Device: Splenic Ultrasound	NCT04803409
	Not yet recruiting	Inflammation	70	ANTIcoagulation in Severe COVID-19 Patients	Severe COVID-19 Pneumonia	Drug: Tinzaparin, Low dose prophylactic anticoagulation	NCT04808882
						Drug: Tinzaparin, High dose prophylactic anticoagulation
						Drug: Tinzaparin,Therapeutic anticoagulation
	Not yet recruiting	Inflammation	71	(CBDRA60) to Prevent or Reduce Symptoms of COVID-19 and Prevention of Post-Acute Sequelae of SARS-CoV-2 Infection PASC	COVID-19	Dietary Supplement: CBDRA60 supplement	NCT04777981
					SAR	Dietary Supplement: Placebo
	Recruiting	Inflammation	72	Evaluation of Efficacy of Levamisole and Formoterol+Budesonide in Treatment of COVID-19	COVID-19	Drug: Levamisole Pill + Budesonide+Formoterol inhaler	NCT04331470
						Drug: Lopinavir/Ritonavir + hydoxychloroquine
	Not yet recruiting	Inflammation	73	Safety, Tolerability and Efficacy of Nangibotide in Mechanically Ventilated Patients With COVID-19 and Features of Systemic Inflammation	COVID19	Drug: nangibotide	NCT04429334
						Drug: placebo
	Recruiting	Inflammation	74	TD-0903 for ALI Associated With COVID-19	Acute Lung Injury (ALI) Associated With COVID-19	Drug: TD-0903	NCT04402866
					Lung Inflammation Associated With COVID-19	Drug: Placebo
	Not yet recruiting	Inflammation	75	Mavrilimumab in Severe COVID-19 Pneumonia and Hyper-inflammation (COMBAT-19)	Covid-19	Drug: Mavrilimumab	NCT04397497
					Acute Respiratory Failure	Drug: Placebo
					ARDS, Human
					(and 2 more...)
	Recruiting	Inflammation	76	Endothelial Function, Inflammation and Organ Dysfunction in COVID-19	COVID		NCT04408365
					Shock
	Active, not recruiting	Inflammation	77	Convalescent Plasma for COVID-19	Blood Plasma Therapy	Biological: Blood plasma	NCT04365439
					COVID
	Not yet recruiting	Inflammation	78	Efficacy of Pentoxifylline as Add on Therapy in COVID19 Patients	COVID	Drug: Pentoxifylline	NCT04433988
						Drug: Placebo
	Recruiting	Inflammation	79	Survival TRial Using CytoKines in COVID-19 (STRUCK Trial)	Covid19	Biological: Ixekizumab	NCT04724629
						Biological: Aldesleukin
						Drug: Colchicine
						Drug: Standard of care (SOC)
	Recruiting	Inflammation	80	Clinical Efficacy of Heparin and Tocilizumab in Patients With Severe COVID-19 Infection	Covid19	Drug: Tocilizumab	NCT04600141
						Drug: Heparin - Therapeutic dosage
						Drug: Heparin - Prophylactic dosage
	Recruiting	Inflammation	81	The Effects of Standard Protocol With or Without Colchicine in Covid-19 Infection	COVID-19	Drug: Colchicine Tablets	NCT04360980
	Recruiting	Inflammation	82	Tofacitinib for Treatment of Moderate COVID-19	COVID-19	Drug: Tofacitinib 10 mg	NCT04415151
						Drug: Placebo
	Recruiting	Inflammation	83	Charité Trial of Cenicriviroc (CVC) Treatment for COVID-19 Patients	Covid19	Drug: Cenicriviroc (CVC)	NCT04500418
						Drug: Placebo
	Recruiting	Inflammation	84	The Açaí Berry COVID-19 Anti-Inflammation Trial	COVID	Dietary Supplement: Açaí palm berry extract - natural product	NCT04404218
						Other: Placebo
	Recruiting	Inflammation	85	Extracorporeal Blood Purification as a Treatment Modality for COVID-19	Covid19	Device: Extracorporeal blood purification using the oXiris® (AN69ST) hemofilter	NCT04478539
	Recruiting	Inflammation	86	P2Et Extract in the Symptomatic Treatment of Subjects With COVID-19	COVID	Drug: P2Et (Caesalpinia spinosa extract)	NCT04410510
					Coronavirus Infection	Other: Placebo
					SARS-CoV 2
					COVID19
	Not yet recruiting	Inflammation	87	CorONa Virus edoxabaN ColchicinE (CONVINCE) COVID-19	SARS-CoV Infection	Drug: Edoxaban Tablets	NCT04516941
					COVID-19	Drug: Colchicine Tablets
	Recruiting	Inflammation	88	Evaluation of the Daily Intake of 0.5 L of Water Saturated With Molecular Hydrogen for 21 Days in COVID-19 Patients Treated in Ambulatory Care	SARS-CoV-2	Dietary Supplement: MOLECULAR HYDROGEN	NCT04716985
					Covid19	Dietary Supplement: PLACEBO MAGNESIUM
					AMBULATORY CARE
	Recruiting	Inflammation	89	Inhaled Iloprost for Suspected COVID-19 Respiratory Failure	COVID-19	Drug: Inhaled ILOPROST	NCT04445246
					ARDS, Human
					Hypoxemic Respiratory Failure
	Recruiting	Inflammation	90	Microbiota in COVID-19 Patients for Future Therapeutic and Preventive Approaches	Corona Virus Infection	Diagnostic Test: Sampling (EDTA blood, pharyngeal and nose swabs, bronchoalveolar lavage ,urine)	NCT04410263
					ARDS
					Coinfection
	Not yet recruiting	Inflammation	91	The ARCTIC Trial: Aerosolized Inhaled Adenosine Treatment in Patients With Acute Respiratory Distress Syndrome (ARDS) Caused by COVID-19	Acute Respiratory Distress	Drug: Adenosine	NCT04588441
	Active, not recruiting	Inflammation	92	Cell Therapy Using Umbilical Cord-derived Mesenchymal Stromal Cells in SARS-CoV-2-related ARDS	Severe Acute Respiratory Syndrome Coronavirus 2	Biological: Umbilical cord Wharton's jelly-derived human	NCT04333368
					Severe Acute Respiratory Distress Syndrome	Other: NaCl 0.9%
	Recruiting	Inflammation	93	A Study to Evaluate the Safety and Efficacy of Razuprotafib, a Novel Tie 2 Activator, in Hospitalized Subjects With Moderate to Severe Coronavirus Disease 2019 (COVID-19)	COVID-19	Drug: Razuprotafib Subcutaneous Solution	NCT04511650
					Acute Respiratory Distress Syndrome	Drug: Placebo Subcutaneous Solution
	Not yet recruiting	Inflammation	94	Tocilizumab in Coronavirus-19 Positive Patients	Covid19	Biological: Tocilizumab	NCT04423042
					COVID-19
					Severe Acute Respiratory Syndrome Coronavirus 2
					(and 2 more...)
	Completed	Inflammation	95	Therapeutic Study to Evaluate the Safety and Efficacy of DW-MSC in COVID-19 Patients	Covid19	Drug: allogeneic mesenchymal stem cell	NCT04535856
					Corona Virus Infection	Other: Placebo
					SAR
	Completed	Inflammation	96	Hyperbaric Oxygen Therapy Effect in COVID-19 RCT (HBOTCOVID19)	COVID-19	Device: Hyperbaric oxygen therapy	NCT04358926
					Desaturation of Blood
	Recruiting	Inflammation	97	Safety and Feasibility of Amniotic Fluid as a Treatment for COVID-19 Patients	SARS CoV-2	Biological: Human Amniotic Fluid	NCT04497389
	Active, not recruiting	Inflammation	98	Antisense Therapy to Block the Kallikrein-kinin Pathway in COVID-19	Covid19	Drug: ISIS 721744	NCT04549922
						Drug: Normal Saline
	Not yet recruiting	Inflammation	99	A Study to Collect Bone Marrow for Process Development and Production of BM-MSC to Treat Severe COVID19 Pneumonitis	Healthy Volunteers for Bone Marrow Donation	Procedure: Bone Marrow Harvest	NCT04397471
	Recruiting	Inflammation	100	Effects of Different Dialysis Strategies on Inflammation in COVID-19 Maintenance Hemodialysis Patients	Covid19	Procedure: Expanded Hemodialysis for Covid19 maintenance hemodialysis patients	NCT04685447
					Hemodialysis Complication	Procedure: Hemodialysis by protein-leaking dialyzer for Covid19 maintenance hemodialysis patients
					Inflammatory Response
	Recruiting	Inflammation	101	Synbiotic Therapy of Gastrointestinal Symptoms During Covid-19 Infection	COVID	Dietary Supplement: Omnibiotic AAD	NCT04420676
						Dietary Supplement: Placebo
	Available	Inflammation	102	Compassionate Use Open-Label Anti-CD14 Treatment in Patients With SARS-CoV-2 (COVID-19)	COVID	Biological: IC14, a monoclonal antibody against CD14	NCT04346277
					ARDS, Human
					Ards
					SARS-CoV2
	Recruiting	Inflammation	103	Study of Ruxolitinib Plus Simvastatin in the Prevention and Treatment of Respiratory Failure of COVID-19.	Coronavirus Infection	Drug: Ruxolitinib plus simvastatin	NCT04348695
						Other: Standard of Care
	Not yet recruiting	Inflammation	104	Clinical Study Designed to Evaluate the Effect of CimetrA in Patients Diagnosed With COVID-19	Corona Virus Infection	Drug: Placebo administration	NCT04802382
					Covid19	Diagnostic Test: Confirm SARS-CoV-2 infection
					SARS-CoV Infection	Procedure: Physical Examination
						(and 13 more...)
	Recruiting	Inflammation	105	A Study of Anakinra to Prevent or Treat Severe Side Effects for Patients Receiving CAR-T Cell Therapy	B Cell ALL	Drug: Anakinra	NCT04148430
					B-Cell Lymphoma
					B-cell Non Hodgkin Lymphoma
	Recruiting	Inflammation	106	Cardiopulmonary Inflammation and Multi-System Imaging During the Clinical Course of COVID-19 Infection in Asymptomatic and Symptomatic Persons	Acute and Long Term Effects of COVID-19:on Systemic Inflammation		NCT04401449
					Acute and Long Term Effects of COVID-19 on Lung Function
					Acute and Long Term Effects of COVID-19 on Mrain Function
					(and 2 more...)
	Recruiting	Inflammation	107	Clinical Study for the Treatment With Interferon-ß-1a (IFNß-1a) of COVID-19 Patients	COVID-19 Virus Infection	Drug: Interferon-ß-1a	NCT04449380
						Combination Product: Standard of Care (SOC)
	Recruiting	Inflammation	108	Rapid Experimental Medicine for COVID-19	COVID-19	Drug: Nafamostat Mesilate	NCT04473053
						Drug: TD139
						Other: Standard care
	Active, not recruiting	Inflammation	109	Trial Efficacy of Saisei Pharma Dietary Supplements MAF Capsules, 148 mg and M Capsules, 148 mg in Hospitalized COVID-19 Patients	Covid19	Dietary Supplement: MAF capsules 148 mg	NCT04762628
						Dietary Supplement: M capsules 148 mg
						Other: Standard of care
	Not yet recruiting	Inflammation	110	A Trial Using ANAKINRA, TOCILIZUMAB Alone or in Association With RUXOLITINIB in Severe Stage 2b and 3 of COVID19-associated Disease	Covid19	Drug: Anakinra +/- Ruxolitinib (stages 2b/3)	NCT04424056
						Drug: Anakinra and Ruxolitinib (Advanced stage 3)
						Drug: Tocilizumab +/- ruxolitinib (stages 2b/3)
						(and 2 more...)
	Active, not recruiting	Inflammation	111	COVID-19 Specific T Cell Derived Exosomes (CSTC-Exo)	Corona Virus Infection	Biological: COVID-19 Specific T Cell derived exosomes (CSTC-Exo)	NCT04389385
					Pneumonia
	Not yet recruiting	Inflammation	112	Prasugrel in Severe COVID-19 Pneumonia	COVID19	Drug: Prasugrel Hydrochloride 10 MG Oral Tablet	NCT04445623
					Thrombosis	Drug: Placebo
	Recruiting	Inflammation	113	Duvelisib to Combat COVID-19	COVID-19	Drug: Duvelisib	NCT04372602
						Procedure: Peripheral blood draw
						Drug: Placebo
	Recruiting	Inflammation	114	Effect of Pioglitazone on T2DM Patients With COVID-19	Covid19	Drug: Pioglitazone 45 mg	NCT04604223
					Type 2 Diabetes
	Recruiting	Inflammation	115	The RIsk Stratification in COVID-19 Patients in the ICU Registry	Critical Illness	Other: ICU treatment	NCT04357275
					ARDS
					Inflammatory Response
					(and 2 more...)
	Recruiting	Inflammation	116	Safety and Immunity of Covid-19 aAPC Vaccine	Treat and Prevent Covid-19 Infection	Biological: Pathogen-specific aAPC	NCT04299724
	Completed	Inflammation	117	SARS-CoV-2 Antibodies Based IVIG Therapy for COVID-19 Patients	COVID-19	Biological: SARS-CoV-2 antibody based IVIG therapy	NCT04521309
	Not yet recruiting	Inflammation	118	Inhaled Aviptadil for the Prevention of COVID-19 Related ARDS	Covid19	Drug: Aviptadil 67μg	NCT04536350
					Corona Virus Infection	Drug: Placebo 0.9% NaCl solution
					ARDS
					Aviptadil
	Recruiting	Inflammation	119	A Study of APL-9 in Adults With Mild to Moderate ARDS Due to COVID-19	COVID	Drug: APL-9	NCT04402060
					Covid-19	Other: Vehicle Control
					Coronavirus
					(and 6 more...)
	Not yet recruiting	Inflammation	120	COVID-FIS: Pilot in COVID-19 (SARS-CoV-2) of Fisetin in Older Adults in Nursing Homes	Covid19	Drug: Fisetin	NCT04537299
					SARS-CoV Infection	Drug: Placebo
	Recruiting	Inflammation	121	Early transfusIon of Convalescent Plasma in Elderly COVID-19 Patients. to Prevent Disease Progression.	Coronavirus Disease 2019 )COVID-19)	Biological: COVID-19 Convalescent Plasma	NCT04374526
	Enrolling by invitation	Inflammation	122	Impact of Colchicine and Low-dose Naltrexone on COVID-19	Covid19	Drug: Colchicine 0.6 mg	NCT04756128
						Drug: Naltrexone
	Recruiting	Inflammation	123	Natural History of Coronavirus Disease (COVID-19) in Systemic Autoimmune Diseases	Systemic Autoimmune Diseases		NCT04690816
	Recruiting	Inflammation	124	Defibrotide in COVID-19 Pneumonia	Patients With COVID-19 Pneumonia Will Allow to Detect an Absolute Reduction in the Rate of Respiratory-failure	Drug: Defibrotide Injection	NCT04335201
	Recruiting	Inflammation	125	A Randomized, Double-Blind, Placebo-Controlled Study to Evaluate the Safety and Efficacy of EB05 + SOC vs. Placebo + SOC in Adult Hospitalized Patients With COVID-19	COVID-19	Biological: SOC plus 15mg/kg EB05 IV	NCT04401475
					ARDS	Other: SOC plus Placebo IV
	Not yet recruiting	Inflammation	126	RCT,Double Blind, Placebo to Evaluate the Effect of Zinc and Ascorbic Acid Supplementation in COVID-19 Positive Hospitalized Patients in BSMMU	Covid19	Dietary Supplement: zinc gluconate and ascorbic acid	NCT04558424
	Recruiting	Inflammation	127	Polyvalent Immunoglobulin in COVID-19 Related ARds	Acute Respiratory Distress Syndrome	Drug: Human immunoglobulin	NCT04350580
					COVID-19	Drug: Placebo
	Recruiting	Inflammation	128	Study of LAU-7b for the Treatment of COVID-19 Disease in Adults	COVID-19 Disease	Drug: LAU-7b	NCT04417257
						Drug: Placebo oral capsule
	Recruiting	Inflammation	129	P-Co-Li (Pulmonary Covid-19 Study)	Covid19	Other: Steroid Taper (Prednisone)	NCT04782700
					Lung Inflammation
					Hypoxemic Respiratory Failure
	Recruiting	Inflammation	130	New Immune-inflammation Index for Predicting Prognosis of Coronavirus Disease 2019 (COVID- 19) Infection	Covid19		NCT04739345
					Corona Virus Infection
					Cytokine Storm
	Withdrawn	Inflammation	131	Impact of Tissue Plasminogen Activator (tPA) Treatment for an Atypical Acute Respiratory Distress Syndrome (COVID-19)	Acute Respiratory Distress Syndrome	Drug: Tissue plasminogen activator	NCT04453371
						Drug: Ringer solution
	Recruiting	Inflammation	132	Efficacy of Natural Honey Treatment in Patients With Novel Coronavirus	COVID-19	Dietary Supplement: Natural Honey	NCT04323345
						Other: Standard Care
	Recruiting	Inflammation	133	Outcomes Mandate National Integration With Cannabis as Medicine for Prevention and Treatment of COVID-19	Chronic Pain	Drug: Cannabis, Medical	NCT03944447
					Chronic Pain Syndrome
					Chronic Pain Due to Injury
					(and 30 more...)
	Not yet recruiting	Inflammation	134	Impact of Adipose Tissue in COVID-19	Covid19	Other: Adipose tissue	NCT04639440
	Not yet recruiting	Inflammation	135	TOFAcitinib Plus Hydroxycloroquine vs Hydroxycloroquine in Patients With COVID-19 Interstitial Pneumonia	Pneumonitis, Interstitial	Drug: Tofacitinib	NCT04390061
					COVID-19	Drug: Hydroxychloroquine
	Enrolling by invitation	Inflammation	136	Operative vs Non-Operative Management of Acute Appendicitis and Acute Cholecystitis in COVID-19 Positive Patients	Covid19	Procedure: Operative management	NCT04748120
					Appendicitis	Procedure: Non-operative management
					Cholecystitis, Acute
					(and 2 more...)
	Recruiting	Inflammation	137	Monocytes and NK Cells Activity in Covid-19 Patients	COVID-19	Diagnostic Test: Study of immune-mediated mechanisms in patients tested positive for SARS-CoV-2	NCT04375176
					Severe Acute Respiratory Syndrome Coronavirus 2
					Immunomodulation
	Recruiting	Inflammation	138	Study of Immunomodulation Using Naltrexone and Ketamine for COVID-19	COVID-19	Drug: Naltrexone	NCT04365985
					Acute Respiratory Distress Syndrome	Drug: Ketamine
					Severe Acute Respiratory Syndrome (SARS)	Other: Placebo
					Coronavirus Infections
	Completed	Inflammation	139	Efficacy of Tocilizumab on Patients With COVID-19	SARS-CoV 2	Drug: Tocilizumab	NCT04356937
						Drug: Placebos
	Recruiting	Inflammation	140	RescuE pLAsma eXchange in Severe COVID-19	Therapeutic Plasma Exchange	Other: Therapeutic plasma exchange	NCT04685655
					Covid19
	Recruiting	Inflammation	141	Low-Dose Radiotherapy For Patients With SARS-COV-2 (COVID-19) Pneumonia	Covid-19	Radiation: Low dose radiation 35 cGy	NCT04466683
					Sars-CoV2	Radiation: High dose radiation 100 cGy
					Pneumonia
	Recruiting	Inflammation	142	Evaluation of Immune Response in COVID-19 Patients	Allergy and Immunology	Drug: COVID-19 treatment	NCT04438629
					Infection Viral
	Recruiting	Inflammation	143	Senicapoc in COVID-19 Patients With Severe Respiratory Insufficiency	ARDS, Human	Drug: Senicapoc	NCT04594668
					COVID
	Recruiting	Inflammation	144	Risk Stratification of COVID-19 Using Urine Biomarkers	Covid19		NCT04681040
					Urine
					Biomarker
					Acute Respiratory Failure With Hypoxia
	Active, not recruiting	Inflammation	145	MSCs in COVID-19 ARDS	Mesenchymal Stromal Cells	Biological: Remestemcel-L	NCT04371393
					Remestemcel-L	Drug: Placebo
					Acute Respiratory Distress Syndrome
					COVID
	Not yet recruiting	Inflammation	146	Ruxolitinib in the Treatment of Covid-19	COVID-19	Drug: INC424 / Ruxolitinib	NCT04414098
	Recruiting	Inflammation	147	Effects of Discontinuing Renin-angiotensin System Inhibitors in Patients With COVID-19	Covid-19	Other: Discontinuation of ACEi/ARB	NCT04351581
						Other: Continuation of ACEi/ARB
	Recruiting	Inflammation	148	Mechanisms of Multi-organ Failure in COVID-19	COVID	Other: no intervention-mechanistic study	NCT04399603
	Recruiting	Inflammation	149	Efficacy of Convalescent Plasma to Treat COVID-19 Patients, a Nested Trial in the CORIMUNO-19 Cohort	Covid19	Drug: Transfusion of COVID-19 convalescent plasma	NCT04345991
	Recruiting	Inflammation	150	Neuromodulation With Percutaneous Electrical Nerve Field Stimulation for Adults With COVID-19	COVID-19	Device: Auricular percutaneous neurostimulation	NCT04514627
	Completed	Inflammation	151	Sargramostim in Patients With Acute Hypoxic Respiratory Failure Due to COVID-19 (SARPAC)	COVID-19	Drug: Sargramostim	NCT04326920
						Other: Control
	Recruiting	Inflammation	152	Famotidine vs Placebo for the Treatment of Non-Hospitalized Adults With COVID-19	Covid-19	Drug: Famotidine	NCT04724720
						Drug: Placebo
	Recruiting	Inflammation	153	Pilot Study on Cytokine Filtration in COVID-19 ARDS	Coronavirus Infection	Device: Cytokine Adsorption	NCT04361526
					Acute Respiratory Distress Syndrome
					COVID
	Withdrawn	Inflammation	154	Safety and Efficacy of Baricitinib for COVID-19	COVID-19	Drug: Baricitinib	NCT04340232
	Not yet recruiting	Inflammation	155	Methylprednisolone vs. Dexamethasone in COVID-19 Pneumonia (MEDEAS RCT)	Covid19	Drug: Methylprednisolone	NCT04636671
					Viral Pneumonia Human Coronavirus	Drug: Dexamethasone
					Severe Acute Respiratory Syndrome
	Terminated	Inflammation	156	Corticosteroids During Covid-19 Viral Pneumonia Related to SARS-Cov-2 Infection	Viral Pneumonia Human Coronavirus	Drug: Prednisone	NCT04344288
					COVID-19	Other: Control group
	Completed	Inflammation	157	Therapeutic Plasma Exchange for COVID-19-associated Hyperviscosity	COVID-19	Biological: Therapeutic plasma exchange (TPE)	NCT04441996
						Other: Standard of care
	Not yet recruiting	Inflammation	158	DISulfiram for COvid-19 (DISCO) Trial	Covid19	Drug: Disulfiram	NCT04485130
						Drug: Placebo
	Recruiting	Inflammation	159	Impact of Intravenous Lidocaine on Clinical Outcomes of Patients With ARDS During COVID-19 Pandemia	Acute Respiratory Distress Syndrome (ARDS)	Drug: Lidocaine 2%	NCT04609865
					COVID-19	Drug: Control
					Corona Virus Infection
	Recruiting	Inflammation	160	Efficacy of Convalescent Plasma Therapy in the Early Care of COVID-19 Patients.	COVID-19	Drug: Transfusion of SARS-CoV-2 Convalescent Plasma.	NCT04372979
						Drug: Transfusion of standard Plasma.
	Withdrawn	Inflammation	161	Safety and Efficacy of Ruxolitinib for COVID-19	COVID-19	Drug: Ruxolitinib	NCT04348071
	Recruiting	Inflammation	162	Immune Biomarkers of Outcome From COVID-19	COVID-19	Diagnostic Test: Peripheral blood sampling	NCT04436484
	Active, not recruiting	Inflammation	163	Canakinumab in Covid-19 Cardiac Injury (The Three C Study)	COVID-19	Drug: Canakinumab Injection 600mg	NCT04365153
					SARS-CoV 2	Drug: Canakinumab Injection 300mg
						Drug: Placebos
	Recruiting	Inflammation	164	Sarilumab Treatment In cytoKinE Storm Caused by Infection With COVID-19	COVID-19 Drug Treatment	Drug: Sarilumab	NCT04661527
	Recruiting	Inflammation	165	Intramuscular Effect of Polymerized Type I Collagen on the Cytokine Storm in COVID-19 Patients	Covid19	Drug: Collagen-Polyvinylpyrrolidone	NCT04517162
					Cytokine Storm
					Regulation of Inflammatory Response
					Pulmonary Fibrosis
	Recruiting	Inflammation	166	COVID-19 Study of Safety and Tolerability of Alvelestat	Covid19	Drug: Alvelestat	NCT04539795
						Drug: Placebo
	Recruiting	Inflammation	167	Nebulised Rt-PA for ARDS Due to COVID-19	COVID	Drug: nebulised recombinant tissue-Plasminogen Activator (rt-PA)	NCT04356833
	Recruiting	Inflammation	168	Prophylactic Corticosteroid to Prevent COVID-19 Cytokine Storm	Covid-19	Drug: MethylPREDNISolone 80 Mg/mL Injectable Suspension	NCT04355247
	Recruiting	Inflammation	169	Efficacy and Safety Study of BDB-001 in Severe COVID-19 With ALI/ARDS	COVID-19 Pneumonia	Drug: BDB-001 Injection	NCT04449588
						Other: Conventional treatment
	Recruiting	Inflammation	170	Pilot Clinical Trial of the Safety and Efficacy of Telmisartan for the Mitigation of Pulmonary and Cardiac Complications in COVID-19 Patients	COVID-19	Drug: Telmisartan 40mg	NCT04360551
						Drug: Placebo
	Recruiting	Inflammation	171	Medical Herbs Inhibit Inflammation Directing T Cells to Kill the COVID-19 Virus (COVID)	Covid19 Virus Infection	Dietary Supplement: Inflammation (I)	NCT04790240
						Dietary Supplement: Inflammation (II)
						Dietary Supplement: Inflammation (III)
						Drug: Standard of care
	Enrolling by invitation	Inflammation	172	Safety and Efficiency of Method of Exosome Inhalation in COVID-19 Associated Pneumonia	Covid19	Drug: EXO 1 inhalation	NCT04602442
					SARS-CoV-2 PNEUMONIA	Drug: EXO 2 inhalation
					COVID-19	Drug: Placebo inhalation
	Recruiting	Inflammation	173	COVID 19 Biomarkers	COVID 19	Diagnostic Test: serum inflammatory biomarkers	NCT04363008
	Recruiting	Inflammation	174	Evaluating the Impact of EnteraGam In People With COVID-19	Covid19	Dietary Supplement: Bovine Plasma-Derived Immunoglobulin Concentrate	NCT04682041
						Other: Standard of care
	Not yet recruiting	Inflammation	175	Acetylsalicylic Acid in the Prevention of Severe SARS-CoV2 Pneumonia in Hospitalised Patients With COVID-19	COVID-19	Drug: Acetylsalicylic acid	NCT04808895
					Thrombosis Pulmonary	Drug: Placebo
	Withdrawn	Inflammation	176	Keto-diet for Intubated Critical Care COVID-19	COVID-19	Dietary Supplement: Ketogenic diet	NCT04358835
						Other: standard of care
	Recruiting	Inflammation	177	Anosmia and / or Ageusia and Early Corticosteroid Use	Covid19	Drug: Early-Dexamethasone	NCT04528329
					Anosmia	Drug: Late dexamethazone
	Completed	Inflammation	178	Convalescent Plasma Trial in COVID -19 Patients	SARS-CoV 2	Other: plasma therapy using convalescent plasma with antibody against SARS-CoV-2	NCT04356534
					COVID-19	Other: Routine care for COVID-19 patients
	Completed	Inflammation	179	Evaluation of Safety and Efficiency of Method of Exosome Inhalation in SARS-CoV-2 Associated Pneumonia.	Covid19	Drug: EXO 1 inhalation	NCT04491240
					SARS-CoV-2 PNEUMONIA	Drug: EXO 2 inhalation
					COVID-19	Drug: Placebo inhalation
	Completed	Inflammation	180	Neuropathology in Adults Intensive Care Unit Patients With COVID 19	COVID 19	Procedure: autopsy	NCT04453670
	Not yet recruiting	Inflammation	181	The Efficacy of Intravenous Immunoglobulin Therapy for Severe 2019-nCoV Infected Pneumonia	2019-nCoV	Drug: Intravenous Immunoglobulin	NCT04261426
						Other: Standard care
	Recruiting	Inflammation	182	Assessing Safety, Hospitalization and Efficacy of rNAPc2 in COVID-19	Covid19	Drug: rNAPc2	NCT04655586
						Drug: Heparin
	Active, not recruiting	Inflammation	183	Study Assessing Vagus Nerve Stimulation in CoViD-19 Respiratory Symptoms	Covid-19	Device: gammaCore® (Vagus nerve stimulation)	NCT04368156
	Not yet recruiting	Inflammation	184	Efficacy of COVID-19 Vaccination in Patients With Multiple Sclerosis Treated With Immune Modulating Medication	Multiple Sclerosis	Other: Analysis of cell-mediated and antibody-mediated immunity to SARS-CoV-2 virus	NCT04796584
	Recruiting	Inflammation	185	Joint Use of Electrocardiogram and Transthoracic Echocardiography With Other Clinico-biological Parameters in an Observational Study to Monitor Cardio-vascular Events and Predict Outcomes in Patients Diagnosed With COVID-19	COVID-19	Diagnostic Test: Electrocardiogram, transthoracic echocardiography and clinico-biological parameters in routine care	NCT04320017
					Myocardial Injury
					Myocarditis
	Recruiting	Inflammation	186	Vagus Nerve Stimulation ARDS Prevention Trial for COVID-19 Hospitalized Patients	Severe Acute Respiratory Syndrome Coronavirus 2	Device: Transcutaneous Auricular Vagus Nerve Stimulation	NCT04379037
	Recruiting	Inflammation	187	Intravenous Imatinib in Mechanically Ventilated COVID-19 Patients	ARDS	Drug: Imatinib Mesylate intravenous solution	NCT04794088
					Acute Respiratory Distress Syndrome	Drug: Placebo
					Covid19
					(and 2 more...)
	Recruiting	Inflammation	188	Omega-3, Nigella Sativa, Indian Costus, Quinine, Anise Seed, Deglycyrrhizinated Licorice, Artemisinin, Febrifugine on Immunity of Patients With (COVID-19)	Covid19	Drug: Omega 3/Nigella Sativa Oil	NCT04553705
					Immunodeficiency	Drug: Omega 3/Nigella Sativa Oil/Indian Costus
						Drug: Omega 3/Nigella Sativa Oil/Quinine pills
						(and 3 more...)
	Recruiting	Inflammation	189	COVID-19 Infection in Vulnerable Patients With Inflammatory Rheumatic Diseases	Rheumatoid Arthritis	Other: COVID-19 infection	NCT04335747
					Psoriatic Arthritis
					Axial Spondyloarthritis
					(and 2 more...)
	Active, not recruiting	Inflammation	190	Impact of Nasal Saline Irrigations on Viral Load in Patients With COVID-19	COVID 19	Other: Saline Nasal Irrigation	NCT04347538
						Other: Saline with Baby Shampoo Nasal Irrigation
	Recruiting	Inflammation	191	A Study to Evaluate OP-101 (Dendrimer N-acetyl-cysteine) in Severe Coronavirus Disease 2019 (COVID-19) Patients	COVID-19	Drug: OP-101	NCT04458298
						Drug: Placebo
	Completed	Inflammation	192	Thyroid Function Tests and Status of Thyroid Autoantibodies in Covid-19 Patients	COVID-19 Infection	Diagnostic Test: Venous blood was collected for biochemistry testing.	NCT04659200
					Thyroid Function Tests
					Inflammation; Thyroid
					Inflammatory Markers
	Recruiting	Inflammation	193	Efficacy of Reinforcing Standard Therapy in COVID-19 Patients With Repeated Transfusion of Convalescent Plasma	Covid19	Other: Convalescent Plasma with antibody against SARS-CoV-2.	NCT04803370
						Other: Standard treatment for COVID-19
	Recruiting	Inflammation	194	Colchicine Counteracting Inflammation in COVID-19 Pneumonia	Coronavirus Infections	Drug: Colchicine	NCT04322565
					Pneumonia, Viral
	Recruiting	Inflammation	195	Methylprednisolone in COVID-19 Patients (Methyl19LGH)	SARS-CoV Infection	Drug: Methylprednisolone Injectable Product	NCT04559113
					SARS (Severe Acute Respiratory Syndrome)
	Recruiting	Inflammation	196	The CASCADE Study - Measures of Complement Activation and Inflammation in Patients With Covid-19	Coronavirus		NCT04453527
	Completed	Inflammation	197	Study of Efficacy and Safety of DV890 in Patients With COVID-19 Pneumonia	COVID 19 Pneumonia, Impaired Respiratory Function	Drug: DFV890	NCT04382053
						Drug: Standard of Care (SoC)
	Recruiting	Inflammation	198	Intensive Care Associated Complications and Outcome of Acute Respiratory Distress Syndrome Due to COVID-19	COVID	Procedure: Study Arm	NCT04397172
					Corona Virus Infection
					Sars-CoV2
	Withdrawn	Inflammation	199	Impact of Zinc and Vitamin D3 Supplementation on the Survival of Aged Patients Infected With COVID-19	SARS-CoV 2	Dietary Supplement: Zinc gluconate	NCT04351490
						Dietary Supplement: 25-OH cholecalciferol
	Recruiting	Inflammation	200	Ruxolitinib for Acute Respiratory Disorder Syndrome Due to COVID-19	Severe Acute Respiratory Syndrome Coronavirus 2	Drug: Janus Kinase Inhibitor (ruxolitinib)	NCT04477993
					SARS-CoV2	Other: Placebo
	Recruiting	Inflammation	201	Clinical and Biological Predictors of COVID-19 Disease in Older Patients	COVID-19		NCT04348396
	Recruiting	Inflammation	202	MultiOrgan Inflammatory Syndromes COVID-19 Related Study	Covid19	Other: multisystem inflammatory syndrome in children (MIS-C)	NCT04811456
	Recruiting	Inflammation	203	INB03 for the Treatment of Pulmonary Complications From COVID-19	COVID-19	Drug: INB03	NCT04370236
						Drug: Placebo
	Recruiting	Inflammation	204	InterLeukin-7 to Improve Clinical Outcomes in Lymphopenic pAtients With COVID-19 Infection ( ILIAD-7-US-I )	COVID-19	Drug: CYT107	NCT04442178
					Lymphocytopenia	Drug: Placebo
	Recruiting	Inflammation	205	InterLeukin-7 to Improve Clinical Outcomes in Lymphopenic Patients With COVID-19 Infection ( ILIAD-7-US-O )	COVID-19	Drug: CYT107	NCT04426201
					Lymphocytopenia	Drug: Placebo
	Not yet recruiting	Inflammation	206	Antiviral Efficacy and Acceptability of Mouth Rinses for Inactivation of COVID-19	COVID19	Other: Water	NCT04748783
					Coronavirus Infection	Other: Peroxyl
					SARS CoV-2 Infection	Drug: Periogard
						Other: Colgate Total Zero
	Recruiting	Inflammation	207	CoV-Hep Study: Regional Anticoagulation Modalities in Continuous Venous Venous Hemodialysis in Patients With COVID-19	Acute Kidney Injury	Drug: unfractionated Heparin	NCT04487990
					Covid19
	Withdrawn	Inflammation	208	Concentration-effect Relationship of Enoxaparin for Thromboembolic Prevention	Sars-CoV2	Drug: Lovenox 40 MG in 0.4 mL Prefilled Syringe	NCT04520620
						Device: Ultrasound of the lower limbs
	Not yet recruiting	Inflammation	209	Protein Electrophoresis as a Tool for Complications Prediction in COVID-19 Hospitalised Patients	SARS-CoV 2		NCT04414059
					Hospitalisation-Associated Infection
	Terminated	Inflammation	210	Pemziviptadil (PB1046), a Long-acting, Sustained Release Human VIP Analogue, Intended to Provide Clinical Improvement to Hospitalized COVID-19 Patients at High Risk for Rapid Clinical Deterioration and Acute Respiratory Distress Syndrome (ARDS).	Acute Respiratory Distress Syndrome	Drug: Pemziviptadil (PB1046)	NCT04433546
					Coronavirus	Drug: Low Dose (10 mg) Control
					Hypoxic Respiratory Failure
					(and 15 more...)
	Active, not recruiting	Inflammation	211	Immune Changes in Severe COVID-19 Pulmonary Infections	SARS-CoV-2		NCT04386395
					Immune System Disorder
	Recruiting	Inflammation	212	Pyridostigmine in Severe SARS-CoV-2 Infection	COVID-19	Drug: Pyridostigmine Bromide	NCT04343963
					SARS-CoV-2	Drug: Placebo
	Active, not recruiting	Inflammation	213	Study of Efficacy and Safety of MAS825 in Patients With COVID-19	COVID-19 Pneumonia, Impaired Respiratory Function	Drug: MAS825	NCT04382651
						Drug: Matching placebo
	Recruiting	Inflammation	214	Skeletal Muscle Wasting in SARS-CoV-2	Cachexia	Procedure: Muscle Biopsy	NCT04698798
					Muscle Loss
					Muscle Wasting
					(and 2 more...)
	Recruiting	Inflammation	215	Eucaloric Ketogenic Diet in COVID-19 Cytokine Storm Syndrome	Covid19	Other: Ketogenic diet	NCT04492228
					Ketogenic Dieting
	Available	Inflammation	216	Personalized Phage Treatment in Covid-19 Patients With Bacterial Co-Infections Microbials for Pneumonia or Bacteremia/Septicemia	Covid19	Other: Phage Therapy	NCT04636554
					Bacteremia
					Septicemia
					(and 3 more...)
	Recruiting	Inflammation	217	JS016 (Anti-SARS-CoV-2 Monoclonal Antibody)With Mild and Moderate COVID-19 or SARS-CoV-2 Asymptomatic Infection Subects	COVID-19	Biological: Recombinant Human Anti-SARS-CoV-2 Monoclonal Antibody(25mg/kg;50mg/kg;100mg/kg)	NCT04780321
						Drug: Placebo
	Recruiting	Inflammation	218	The Evaluation of Hemostasis in Hospitalized COVID-19 Patients	COVID-19	Diagnostic Test: Phlebotomy	NCT04493307
	Completed	Inflammation	219	Clinical Trial to Evaluate CERC-002 in Adults With COVID-19 Pneumonia and Acute Lung Injury	COVID-19 Pneumonia	Drug: CERC-002	NCT04412057
					Acute Lung Injury	Drug: Placebo
					ARDS
	Recruiting	Inflammation	220	Thromboembolic Risk Screening in Patients With Cancer and COVID-19	Neoplasms Malignant	Diagnostic Test: Peripheral venous ultrasound	NCT04616846
					Covid19
					Thromboembolism
	Active, not recruiting	Inflammation	221	Short Term, High Dose Vitamin D Supplementation for COVID-19	COVID	Drug: Vit D	NCT04459247
	Recruiting	Inflammation	222	The MEseNchymal coviD-19 Trial: a Pilot Study to Investigate Early Efficacy of MSCs in Adults With COVID-19	Covid19	Biological: CYP-001	NCT04537351
					Acute Respiratory Distress Syndrome
	Completed	Inflammation	223	Dipyridamole to Prevent Coronavirus Exacerbation of Respiratory Status (DICER) in COVID-19	COVID	Drug: Dipyridamole 100 Milligram(mg)	NCT04391179
					Corona Virus Infection	Drug: Placebo oral tablet
					Covid-19
					SARS-CoV-2 Infection
	Not yet recruiting	Inflammation	224	Post COVID-19 Syndrome and the Gut-lung Axis	Covid19	Dietary Supplement: Omni-Biotic Pro Vi 5	NCT04813718
						Dietary Supplement: Placebo
	Recruiting		225	Nintedanib for the Treatment of SARS-Cov-2 Induced Pulmonary Fibrosis	SARS-Cov-2 Induced Pulmonary Fibrosis	Drug: Nintedanib 150 MG [Ofev]	NCT04541680
						Other: Placebo
	Active, not recruiting	Inflammation	226	Post Covid-19 Cardiopulmonary and Immunological Changes	COVID		NCT04388436
	Enrolling by invitation	Inflammation	227	Minimizing the Effects of COVID-19 Hospitalization With the COVID Rehabilitation Program for the Elderly	Covid19	Other: COVID Rehabilitation Program for the Elderly (CORE)	NCT04771052
	Withdrawn	Inflammation	228	Coronavirus Smell Therapy for Anosmia Recovery	Anosmia	Drug: Budesonide	NCT04422275
						Behavioral: High-Concentration Essential Oil
						Drug: Placebo
						Behavioral: Low-Concentration Essential Oil
	Recruiting	Inflammation	229	Effect of Vitamin D on Morbidity and Mortality of the COVID-19	COVID-19	Drug: Cholecalciferol	NCT04552951
	Recruiting	Inflammation	230	Modulation of Hyperinflammation in COVID-19	COVID-19	Device: Control group	NCT04353674
					SARS	Device: SLEDD with a L-MOD
	Recruiting	Inflammation	231	Ketogenic Diet as Protective Factor During COVID-19	Covid19	Dietary Supplement: Ketogenic diet with phytoextracts	NCT04615975
	Active, not recruiting	Inflammation	232	Hydroxychloroquine as Chemoprevention for COVID-19 for High Risk Healthcare Workers	COVID19	Drug: Hydroxychloroquine Sulfate (HCQ)	NCT04345653
	Recruiting	Inflammation	233	Interest of the Dosage of Ferritin / Glycosylated Ferritin in COVID-19	the Prognostic Value of Ferritin	Other: No intervention / Evaluation of the ferritin and glycosylated ferritin by standard approved serological tests	NCT04469153
					Glycosylated Ferritin in SARS-CoV-2 Infection in Hospitalized COVID-19 Patients
	Withdrawn	Inflammation	234	CLBS119 for Repair of COVID-19 Induced Pulmonary Damage	Covid-19	Biological: CLBS119	NCT04522817
	Not yet recruiting	Inflammation	235	Enriched Heparin Anti COVID-19 Trial	Covid19	Drug: Heparin sodium	NCT04743011
						Drug: Placebo
	Recruiting	Inflammation	236	COVID-19 Patients Characterization, Biobank, Treatment Response and Outcome Predictor	Coronavirus Infections	Other: Observational Study	NCT04318366
	Recruiting	Inflammation	237	Study of Coagulation Profile and Role of Heparin Like Effect in Patients With COVID-19	Covid19	Diagnostic Test: Sonoclot	NCT04668404
					Hypercoagulable States Nec
	Terminated	Inflammation	238	Tocilizumab for Patients With Cancer and COVID-19 Disease	Hematopoietic and Lymphoid Cell Neoplasm	Biological: Tocilizumab	NCT04370834
					Malignant Solid Neoplasm
					Pneumonia
					(and 3 more...)
	Recruiting	Inflammation	239	Thymic Function in Patients With COVID-19	Covid19	Genetic: Single-Nucleotide Polymorphisms (SNP) within the TCRA/D region	NCT04716907
						Biological: Blood sample
						Diagnostic Test: CT Scan
	Not yet recruiting	Inflammation	240	Paediatric Inflammatory Multisystem Syndrome During COVID-19 Pandemic	Paediatric Inflammatory Multisystem Syndrome Temporally Associated With SARS-Cov-2		NCT04761913
	Active, not recruiting	Inflammation	241	COVID-19 and Tissue Damage in Vital Organs	Covid19	Procedure: Liver, lung, heart and kidney biopsy	NCT04678687
					Postmortem Changes
	Not yet recruiting	Inflammation	242	Efficacy of Infusions of MSC From Wharton Jelly in the SARS-Cov-2 (COVID-19) Related Acute Respiratory Distress Syndrome	COVID19 ARDS	Biological: Ex vivo expanded Wharton's Jelly Mesenchymal Stem Cells	NCT04625738
						Biological: Placebo
	Recruiting	Inflammation	243	Efficacy and Safety of Trimodulin in Subjects With Severe COVID-19	Covid19	Drug: Trimodulin	NCT04576728
						Other: Placebo (human albumin 1%)
	Enrolling by invitation	Inflammation	244	Familial Mediterranean Fever and Behçet: Analysis Before and After Covid19 Pandemic	Behcet Disease	Other: ıt will be compared pain, sleep, fatigue, physical activity level and quality of life and questioning exercise habits before and after the covid-19 outbreak in patients with Behçet and FMF.	NCT04403438
					COVID
					FMF
	Recruiting	Inflammation	245	Multimodal IMAgery Characterization of Cardiac Damage and Severity After COVID-19 Infection	COVID-19 Virus Disease		NCT04753762
					Cardiac Complication
	Suspended	Inflammation	246	Pathogenesis of BTK-mediated Hyper-Inflammatory Responses in COVID-19 (RESPOND)	COVID-19		NCT04394884
	Completed	Inflammation	247	The Status of Parathyroid Hormone Secretion in Covid-19 Patients	COVID-19 Infection	Diagnostic Test: Venous blood was collected for biochemistry testing	NCT04662437
					Parathyroid Gland
					Parathyroid Hormone
					(and 3 more...)
	Recruiting	Inflammation	248	Long Term Physical Functional Limitations in Daily Living in SARS-CoV2 Infected Patients Hospitalized in the Acute Phase Then Requiring Rehabilitation	Infection With Coronavirus SARS-CoV2	Other: Data record	NCT04356378
	Completed	Inflammation	249	A Clinical Trial of Convalescent Plasma Compared to Best Supportive Care for Treatment of Patients With Severe COVID-19	COVID-19	Drug: Convalesscent Plasma	NCT04433910
	Recruiting	Inflammation	250	Sequelae of Sars-CoV-2 Infections	Lung Diseases		NCT04442789
					Cardiac Disease
					Inflammatory Reaction
	Recruiting	Inflammation	251	Immunity and Safety of Covid-19 Synthetic Minigene Vaccine	Pathogen Infection Covid-19 Infection	Biological: Injection and infusion of LV-SMENP-DC vaccine and antigen-specific CTLs	NCT04276896
	Recruiting	Inflammation	252	Evaluating Clinical Parameters of COVID-19 in Pregnancy	COVID-19		NCT04470583
					2019 Novel Coronavirus Infection
					COVID-19 Infection
	Recruiting	Inflammation	253	Moxibustion Plus Cupping in Convalescent Patients With COVID-19	COVID-19	Other: Moxibustion plus Cupping	NCT04374084
					Convalescence
	Not yet recruiting	Inflammation	254	Low Dose Whole Lung Radiotherapy for Older Patients With COVID-19 Pneumonitis	COVID-19 Pneumonitis	Radiation: Low dose whole lung radiotherapy for older patients with COVID-19 pneumonitis	NCT04493294
	Terminated	Inflammation	255	Reparixin in COVID-19 Pneumonia - Efficacy and Safety	Severe Pneumonia	Drug: Reparixin	NCT04794803
						Drug: Standard of care
	Recruiting	Inflammation	256	Nebulised Heparin to Reduce COVID-19 Induced Acute Lung Injury	Covid19	Drug: Nebulised heparin	NCT04511923
					ARDS, Human
					Lung Injury, Acute
					Ventilation Perfusion Mismatch
	Available	Inflammation	257	Expanded Access Study of Exebacase in COVID-19 Patients With Persistent MRSA Bacteremia	MRSA Bloodstream Infection	Drug: Exebacase	NCT04597242
					MRSA Bacteremia
					MRSA Right-sided Endocarditis
					Covid19
	Not yet recruiting	Inflammation	258	Transmission of COVID-19 Virus Among Patients and Staff in Dialysis Centers	Covid19	Other: Prospective observation	NCT04565522
					Dialysis
					Nurse-Patient Relations
	Recruiting	Inflammation	259	Impact of Acute and Chronic Inflammation on Cytochromes P450 Activity Measured With Dried Blood Spot	Inflammation	Diagnostic Test: CYP phenotyping	NCT03262051
	Completed	Inflammation	260	A Phase 1b Trial to Evaluate Safety and Effect of SAR443122 on Immune System in Severe COVID-19	Corona Virus Infection	Drug: SAR443122	NCT04469621
						Drug: Placebo
	Not yet recruiting	Inflammation	261	A Study of the C3 Inhibitor AMY-101 in Patients With ARDS Due to COVID-19 (SAVE)	Acute Respiratory Distress Syndrome Due to SARS-CoV-2 Infection (Severe COVID19)	Drug: AMY-101	NCT04395456
						Other: WFI 5% glucose
	Recruiting	Inflammation	262	MRI Changes of Acute Kidney Injury in COVID-19	Acute Kidney Injury	Procedure: MRI scans	NCT04594291
	Recruiting	Inflammation	263	HDL Target of CoViD19 ? Analysis on the Caregivers of the Reunion University Hospital	SARS-CoV Infection	Other: research specific blood sample	NCT04384705
	Recruiting	Inflammation	264	Enoxaparin for Primary Thromboprophylaxis in Ambulatory Patients With COVID-19	COVID-19	Drug: Enoxaparin 40Mg/0.4Ml Inj Syringe 0.4Ml	NCT04400799
					Pulmonary Embolism, Deep Vein Thrombosis
	Recruiting	Inflammation	265	Study of Clinical and Immune Severity Profiles of Patients Infected With SARS-Cov2 (COVID-19)	Respiratory Tract Infections		NCT04365166
					Respiratory Tract Disease

## Sheet: Summary_d02
	562										562					468
	ALL STUDIES						DUPLICATE STUDIES HIGHLIGHTED						DUPLICATE STUDIES REMOVED
	Nr of study	Hallmark	Title of study	NCT number	Status		Title of study	Hallmark	NCT number	Status	Nr of study		Title of study	NCT number	Status	Nr of study
	1	Diabetes	Clinical Trial of Pioglitazone Treatment in Patients With Type 2 Diabetes Mellitus and Covid-19	NCT04535700	Recruiting		"COVID-19 and Diabetes Outcomes"	Hypertension	NCT04324736	Completed	64		"COVID-19 and Diabetes Outcomes"	NCT04324736	Completed	64
	2	Diabetes	The Effect of Sitagliptin Treatment in COVID-19 Positive Diabetic Patients	NCT04365517	Not yet recruiting		"COVID-19 and Diabetes Outcomes"	Diabetes	NCT04324736	Completed	25		(CBDRA60) to Prevent or Reduce Symptoms of COVID-19 and Prevention of Post-Acute Sequelae of SARS-CoV-2 Infection PASC	NCT04777981	Not yet recruiting	71
	3	Diabetes	Canakinumab in Patients With COVID-19 and Type 2 Diabetes	NCT04510493	Recruiting		(CBDRA60) to Prevent or Reduce Symptoms of COVID-19 and Prevention of Post-Acute Sequelae of SARS-CoV-2 Infection PASC	Inflammation	NCT04777981	Not yet recruiting	71		A Clinical Trial of Convalescent Plasma Compared to Best Supportive Care for Treatment of Patients With Severe COVID-19	NCT04433910	Completed	64
	4	Diabetes	Tele-expertise in Patients With Diabetes Hospitalized for Covid-19 Infection	NCT04726163	Recruiting		A Clinical Trial of Convalescent Plasma Compared to Best Supportive Care for Treatment of Patients With Severe COVID-19	Hypercoagulability	NCT04433910	Completed	64		A Clinical Trial of Mycobacterium w in Critically Ill COVID 19 Patients	NCT04347174	Completed	21
	5	Diabetes	NBT-NM108 as an Early Treatment of Suspected or Confirmed COVID-19 in Patients With Prediabetes or Type 2 Diabetes	NCT04540406	Recruiting		A Clinical Trial of Convalescent Plasma Compared to Best Supportive Care for Treatment of Patients With Severe COVID-19	Inflammation	NCT04433910	Completed	249		A Clinical Trial to Determine the Safety and Efficacy of Hope Biosciences Autologous Mesenchymal Stem Cell Therapy (HB-adMSCs) to Provide Protection Against COVID-19	NCT04349631	Active, not recruiting	118
	6	Diabetes	Sitagliptin Treatment in Diabetic COVID-19 Positive Patients	NCT04382794	Completed		A Clinical Trial of Mycobacterium w in Critically Ill COVID 19 Patients	Hypercoagulability	NCT04347174	Completed	21		A Phase 1b Trial to Evaluate Safety and Effect of SAR443122 on Immune System in Severe COVID-19	NCT04469621	Completed	260
	7	Diabetes	Short-term Impact of COVID-19 Lockdown on Metabolic Control of Type 2 Diabetes	NCT04501991	Completed		A Clinical Trial to Determine the Safety and Efficacy of Hope Biosciences Autologous Mesenchymal Stem Cell Therapy (HB-adMSCs) to Provide Protection Against COVID-19	Hypercoagulability	NCT04349631	Active, not recruiting	118		A Pilot Clinical Study on Inhalation of Mesenchymal Stem Cells Exosomes Treating Severe Novel Coronavirus Pneumonia	NCT04276987	Completed	83
	8	Diabetes	Blood Sample Measurements and Physical Activity Levels in Type II Diabetes and/or COVID-19	NCT04695158	Recruiting		A Phase 1b Trial to Evaluate Safety and Effect of SAR443122 on Immune System in Severe COVID-19	Inflammation	NCT04469621	Completed	260		A Pilot Study of Human Amniotic Fluid for COVID19 Associated Respiratory Failure	NCT04319731	Recruiting	24
	9	Diabetes	Effect of Pioglitazone on T2DM Patients With COVID-19	NCT04604223	Recruiting		A Pilot Clinical Study on Inhalation of Mesenchymal Stem Cells Exosomes Treating Severe Novel Coronavirus Pneumonia	Diabetes	NCT04276987	Completed	83		A Pragmatic Randomized Controlled Trial of Therapeutic Anticoagulation Versus Standard Care as a Rapid Response to (SARS-CoV-2) COVID-19 Pandemic	NCT04444700	Recruiting	70
	10	Diabetes	Metformin Glycinate in Patients With MS or DM2 , Hospitalized With COVID-19 and SARS Secondary to SARS-CoV-2	NCT04626089	Not yet recruiting		A Pilot Clinical Study on Inhalation of Mesenchymal Stem Cells Exosomes Treating Severe Novel Coronavirus Pneumonia	Hypercoagulability	NCT04276987	Completed	122		A Randomized Trial of Anticoagulation Strategies in COVID-19	NCT04359277	Terminated	92
	11	Diabetes	Isotretinoin in Treatment of COVID-19	NCT04361422	Not yet recruiting		A Pilot Study of Human Amniotic Fluid for COVID19 Associated Respiratory Failure	Inflammation	NCT04319731	Recruiting	24		A Randomized, Double-Blind, Placebo-Controlled Clinical Trial to Determine the Safety and Efficacy of Hope Biosciences Allogeneic Mesenchymal Stem Cell Therapy (HB-adMSCs) to Provide Protection Against COVID-19	NCT04348435	Active, not recruiting	114
	12	Diabetes	Impact of Tele-interventions During the COVID-19 Pandemic in Patients With Diabetes Mellitus	NCT04344210	Completed		A Pragmatic Randomized Controlled Trial of Therapeutic Anticoagulation Versus Standard Care as a Rapid Response to (SARS-CoV-2) COVID-19 Pandemic	Hypercoagulability	NCT04444700	Recruiting	70		A Randomized, Double-Blind, Placebo-Controlled Study to Evaluate the Safety and Efficacy of EB05 + SOC vs. Placebo + SOC in Adult Hospitalized Patients With COVID-19	NCT04401475	Recruiting	125
	13	Diabetes	Cardiovascular Effects of COVID-19	NCT04365699	Completed		A Randomized Trial of Anticoagulation Strategies in COVID-19	Hypercoagulability	NCT04359277	Terminated	92		A Simple Approach to Treat COVID-19 Patients at Home.	NCT04794998	Recruiting	6
	14	Diabetes	Covid-19 and Diabetes in West of Algeria	NCT04412746	Recruiting		A Randomized, Double-Blind, Placebo-Controlled Clinical Trial to Determine the Safety and Efficacy of Hope Biosciences Allogeneic Mesenchymal Stem Cell Therapy (HB-adMSCs) to Provide Protection Against COVID-19	Hypercoagulability	NCT04348435	Active, not recruiting	114		A Single-center Retrospective Study to Find Prediction Factors Related to Mortality of COVID-19 Patients.	NCT04365634	Completed	51
	15	Diabetes	Camostat and Artemisia Annua vs Placebo in COVID-19 Outpatients	NCT04530617	Recruiting		A Randomized, Double-Blind, Placebo-Controlled Study to Evaluate the Safety and Efficacy of EB05 + SOC vs. Placebo + SOC in Adult Hospitalized Patients With COVID-19	Inflammation	NCT04401475	Recruiting	125		A Study of Anakinra to Prevent or Treat Severe Side Effects for Patients Receiving CAR-T Cell Therapy	NCT04148430	Recruiting	105
	16	Diabetes	Stem Cell Educator Therapy Treat the Viral Inflammation in COVID-19	NCT04299152	Not yet recruiting		A Simple Approach to Treat COVID-19 Patients at Home.	Hypercoagulability	NCT04794998	Recruiting	6		A Study of APL-9 in Adults With Mild to Moderate ARDS Due to COVID-19	NCT04402060	Recruiting	119
	17	Diabetes	Collateral Damage From the COVID-19 Pandemic Observed in Patients Treated With Intravitreal Injections (IVT) of Anti-angiogenic Agents	NCT04395859	Recruiting		A Single-center Retrospective Study to Find Prediction Factors Related to Mortality of COVID-19 Patients.	Diabetes	NCT04365634	Completed	51		A Study of Cell Therapy in COVID-19 Subjects With Acute Kidney Injury Who Are Receiving Renal Replacement Therapy	NCT04445220	Recruiting	15
	18	Diabetes	Assessment of Mortality Rates in COVID-19 Infected Populations Treated With Repurposed Medications	NCT04432350	Active, not recruiting		A Study of Anakinra to Prevent or Treat Severe Side Effects for Patients Receiving CAR-T Cell Therapy	Inflammation	NCT04148430	Recruiting	105		A Study of Micro Dose Ambrisentan in Hospitalized Patients With Respiratory Insufficiency Due to COVID-19	NCT04771000	Recruiting	36
	19	Diabetes	Study of TB006 in Outpatient Patients With Mild to Moderate COVID-19	NCT04801056	Not yet recruiting		A Study of APL-9 in Adults With Mild to Moderate ARDS Due to COVID-19	Inflammation	NCT04402060	Recruiting	119		A Study of the C3 Inhibitor AMY-101 in Patients With ARDS Due to COVID-19 (SAVE)	NCT04395456	Not yet recruiting	261
	20	Diabetes	Aerosol Combination Therapy of All-trans Retinoic Acid and Isotretinoin as A Novel Treatment for Inducing Neutralizing Antibodies in COVID -19 Infected Patients Better Than Vaccine : An Innovative Treatment	NCT04396067	Not yet recruiting		A Study of Cell Therapy in COVID-19 Subjects With Acute Kidney Injury Who Are Receiving Renal Replacement Therapy	Inflammation	NCT04445220	Recruiting	15		A Study to Collect Bone Marrow for Process Development and Production of BM-MSC to Treat Severe COVID19 Pneumonitis	NCT04397471	Not yet recruiting	99
	21	Diabetes	The Study of Quadruple Therapy Zinc, Quercetin, Bromelain and Vitamin C on the Clinical Outcomes of Patients Infected With COVID-19	NCT04468139	Recruiting		A Study of Micro Dose Ambrisentan in Hospitalized Patients With Respiratory Insufficiency Due to COVID-19	Hypertension	NCT04771000	Recruiting	36		A Study to Evaluate OP-101 (Dendrimer N-acetyl-cysteine) in Severe Coronavirus Disease 2019 (COVID-19) Patients	NCT04458298	Recruiting	191
	22	Diabetes	Combination Therapy With Isotretinoin and Tamoxifen Expected to Provide Complete Protection Against Severe Acute Respiratory Syndrome Coronavirus	NCT04389580	Not yet recruiting		A Study of the C3 Inhibitor AMY-101 in Patients With ARDS Due to COVID-19 (SAVE)	Inflammation	NCT04395456	Not yet recruiting	261		A Study to Evaluate the Safety and Efficacy of Razuprotafib, a Novel Tie 2 Activator, in Hospitalized Subjects With Moderate to Severe Coronavirus Disease 2019 (COVID-19)	NCT04511650	Recruiting	28
	23	Diabetes	Hydroxychloroquine or Diltiazem-Niclosamide for the Treatment of COVID-19	NCT04372082	Withdrawn		A Study to Collect Bone Marrow for Process Development and Production of BM-MSC to Treat Severe COVID19 Pneumonitis	Inflammation	NCT04397471	Not yet recruiting	99		A Study to Evaluate the Safety, Pharmacokinetics (PK), and Efficacy of TAK-671 for the Treatment of Coronavirus Disease (COVID) 2019 in Adults	NCT04464460	Withdrawn	119
	24	Diabetes	Suloexide in the Treatment of Early Stages of COVID-19	NCT04483830	Completed		A Study to Evaluate OP-101 (Dendrimer N-acetyl-cysteine) in Severe Coronavirus Disease 2019 (COVID-19) Patients	Inflammation	NCT04458298	Recruiting	191		A Trial Using ANAKINRA, TOCILIZUMAB Alone or in Association With RUXOLITINIB in Severe Stage 2b and 3 of COVID19-associated Disease	NCT04424056	Not yet recruiting	110
	25	Diabetes	"COVID-19 and Diabetes Outcomes"	NCT04324736	Completed		A Study to Evaluate the Safety and Efficacy of Razuprotafib, a Novel Tie 2 Activator, in Hospitalized Subjects With Moderate to Severe Coronavirus Disease 2019 (COVID-19)	Hypercoagulability	NCT04511650	Recruiting	28		ABX464 in Treating Inflammation and Preventing Acute Respiratory Failure in Patients With COVID-19	NCT04393038	Recruiting	5
	26	Diabetes	Remote Continues Glucose Monitoring During the COVID-19 Pandemic in Quarantined Hospitalized Patients	NCT04430608	Recruiting		A Study to Evaluate the Safety and Efficacy of Razuprotafib, a Novel Tie 2 Activator, in Hospitalized Subjects With Moderate to Severe Coronavirus Disease 2019 (COVID-19)	Inflammation	NCT04511650	Recruiting	93		ACEI or ARB and COVID-19 Severity and Mortality in US Veterans	NCT04467931	Active, not recruiting	41
	27	Diabetes	Effects of DPP4 Inhibition on COVID-19	NCT04341935	Not yet recruiting		A Study to Evaluate the Safety, Pharmacokinetics (PK), and Efficacy of TAK-671 for the Treatment of Coronavirus Disease (COVID) 2019 in Adults	Hypercoagulability	NCT04464460	Withdrawn	119		Acetylsalicylic Acid in the Prevention of Severe SARS-CoV2 Pneumonia in Hospitalised Patients With COVID-19	NCT04808895	Not yet recruiting	175
	28	Diabetes	The Effect of Vitamin D Therapy on Morbidity and Moratlity in Patients With SARS-CoV 2 Infection	NCT04733625	Completed		A Trial Using ANAKINRA, TOCILIZUMAB Alone or in Association With RUXOLITINIB in Severe Stage 2b and 3 of COVID19-associated Disease	Inflammation	NCT04424056	Not yet recruiting	110		Acute Effects of Oral Ketone Ester on Cardiac Function in Patients With COVID-19	NCT04573764	Not yet recruiting	54
	29	Diabetes	Evaluation of Alisporivir for the Treatment of Hospitalised Patients With Infections Due to SARS-CoV-2 (COVID-19)	NCT04608214	Not yet recruiting		ABX464 in Treating Inflammation and Preventing Acute Respiratory Failure in Patients With COVID-19	Inflammation	NCT04393038	Recruiting	5		Acute kIDnEy Injury in coviD-19	NCT04583293	Recruiting	78
	30	Diabetes	Use of UC-MSCs for COVID-19 Patients	NCT04355728	Completed		ACEI or ARB and COVID-19 Severity and Mortality in US Veterans	Hypertension	NCT04467931	Active, not recruiting	41		Adaptive Photo-Protection Trial (NB-UVB vs. Placebo) in High-risk Hospitalized COVID-19 Patients	NCT04818970	Not yet recruiting	34
	31	Diabetes	COVID-19 in the Swedish ICU-cohort: Risk Factors of Critical Care Admission and Intensive Care Mortality	NCT04390074	Completed		Acetylsalicylic Acid in the Prevention of Severe SARS-CoV2 Pneumonia in Hospitalised Patients With COVID-19	Inflammation	NCT04808895	Not yet recruiting	175		Aerosol Combination Therapy of All-trans Retinoic Acid and Isotretinoin as A Novel Treatment for Inducing Neutralizing Antibodies in COVID -19 Infected Patients Better Than Vaccine : An Innovative Treatment	NCT04396067	Not yet recruiting	20
	32	Diabetes	Remote Glucose Monitoring in Hospital Settings	NCT04797208	Not yet recruiting		Acute Effects of Oral Ketone Ester on Cardiac Function in Patients With COVID-19	Diabetes	NCT04573764	Not yet recruiting	54		Ain Shams University Experience: Clinical Determinants of Hospitalized COVID-19 Patients	NCT04584606	Recruiting	91
	33	Diabetes	The Impact of the COVID-19 Pandemic on Diabetes Management	NCT04821921	Not yet recruiting		Acute kIDnEy Injury in coviD-19	Diabetes	NCT04583293	Recruiting	78		Anosmia and / or Ageusia and Early Corticosteroid Use	NCT04528329	Recruiting	177
	34	Diabetes	Renin-Angiotensin-Aldosterone System Inhibitors, Hypertension, and COVID-19	NCT04374695	Not yet recruiting		Adaptive Photo-Protection Trial (NB-UVB vs. Placebo) in High-risk Hospitalized COVID-19 Patients	Hypercoagulability	NCT04818970	Not yet recruiting	34		Anti COVID-19 Convalescent Plasma Therapy	NCT04345679	Recruiting	59
	35	Diabetes	Assessing the Impact of the COVID-19 Lockdown on Metabolic Control and Access to Health Care in Patients With Diabetes	NCT04485351	Recruiting		Aerosol Combination Therapy of All-trans Retinoic Acid and Isotretinoin as A Novel Treatment for Inducing Neutralizing Antibodies in COVID -19 Infected Patients Better Than Vaccine : An Innovative Treatment	Diabetes	NCT04396067	Not yet recruiting	20		Anticoagulation in Patients Suffering From COVID-19 Disease The ANTI-CO Trial	NCT04445935	Recruiting	16
	36	Diabetes	Effects of Discontinuing Renin-angiotensin System Inhibitors in Patients With COVID-19	NCT04351581	Recruiting		Aerosol Combination Therapy of All-trans Retinoic Acid and Isotretinoin as A Novel Treatment for Inducing Neutralizing Antibodies in COVID -19 Infected Patients Better Than Vaccine : An Innovative Treatment	Hypertension	NCT04396067	Not yet recruiting	11		ANTIcoagulation in Severe COVID-19 Patients	NCT04808882	Not yet recruiting	70
	37	Diabetes	AZD1656 in Diabetic Patients Hospitalised With Suspected or Confirmed COVID-19	NCT04516759	Recruiting		Ain Shams University Experience: Clinical Determinants of Hospitalized COVID-19 Patients	Hypercoagulability	NCT04584606	Recruiting	91		Anti-il6 Treatment of Serious COVID-19 Disease With Threatening Respiratory Failure	NCT04322773	Terminated	23
	38	Diabetes	Structured Diabetes Self-Management Education and Care Outcomes in Adults liVIng With Type 2 Diabetes in Accra, Ghana	NCT04780425	Active, not recruiting		Anosmia and / or Ageusia and Early Corticosteroid Use	Inflammation	NCT04528329	Recruiting	177		Antisense Therapy to Block the Kallikrein-kinin Pathway in COVID-19	NCT04549922	Active, not recruiting	98
	39	Diabetes	Clinical Phenotype and Outcomes of Inpatients With COVID-19 and Diabetes	NCT04550403	Recruiting		Anti COVID-19 Convalescent Plasma Therapy	Inflammation	NCT04345679	Recruiting	59		Antithrombotic Therapy to Ameliorate Complications of COVID-19 (ATTACC)	NCT04372589	Active, not recruiting	10
	40	Diabetes	Early transfusIon of Convalescent Plasma in Elderly COVID-19 Patients. to Prevent Disease Progression.	NCT04374526	Recruiting		Anticoagulation in Patients Suffering From COVID-19 Disease The ANTI-CO Trial	Hypercoagulability	NCT04445935	Recruiting	16		Anti-thrombotics for Adults Hospitalized With COVID-19 (ACTIV-4)	NCT04505774	Recruiting	83
	41	Diabetes	Early Prophylactic Low-molecular-weight Heparin (LMWH) in Symptomatic COVID-19 Positive Patients	NCT04492254	Not yet recruiting		ANTIcoagulation in Severe COVID-19 Patients	Inflammation	NCT04808882	Not yet recruiting	70		Antiviral Efficacy and Acceptability of Mouth Rinses for Inactivation of COVID-19	NCT04748783	Not yet recruiting	206
	42	Diabetes	Efficacy of Hydroxychloroquine, Telmisartan and Azithromycin on the Survival of Hospitalized Elderly Patients With COVID-19	NCT04359953	Recruiting		Anti-il6 Treatment of Serious COVID-19 Disease With Threatening Respiratory Failure	Hypertension	NCT04322773	Terminated	23		Assess and Adapt to the Impact of COVID-19 on CVD Self-Management and Prevention Care in Adults Living With HIV	NCT04661813	Recruiting	12
	43	Diabetes	Cardiovascular Risk Factors and Severe COVID-19. A Nationwide Registry-based Case-Control Study	NCT04426084	Active, not recruiting		Antisense Therapy to Block the Kallikrein-kinin Pathway in COVID-19	Inflammation	NCT04549922	Active, not recruiting	98		Assessing Safety, Hospitalization and Efficacy of rNAPc2 in COVID-19	NCT04655586	Recruiting	58
	44	Diabetes	Efficacy and Safety of Ivermectin and Doxycycline in Combination or IVE Alone in Patients With COVID-19 Infection.	NCT04407130	Completed		Antithrombotic Therapy to Ameliorate Complications of COVID-19 (ATTACC)	Hypercoagulability	NCT04372589	Active, not recruiting	10		Assessing the Impact of the COVID-19 Lockdown on Metabolic Control and Access to Health Care in Patients With Diabetes	NCT04485351	Recruiting	35
	45	Diabetes	Efficacy and Safety of Dipeptidyl Peptidase-4 Inhibitors in Diabetic Patients With Established COVID-19	NCT04371978	Recruiting		Anti-thrombotics for Adults Hospitalized With COVID-19 (ACTIV-4)	Hypercoagulability	NCT04505774	Recruiting	83		Assessment of Efficacy and Safety of Ruxolitinib in Participants With COVID-19-Associated ARDS Who Require Mechanical Ventilation (RUXCOVID-DEVENT)	NCT04377620	Terminated	105
	46	Diabetes	Prognostic Factors Keeping Track for COVID-19 Pneumonia	NCT04324684	Completed		Antiviral Efficacy and Acceptability of Mouth Rinses for Inactivation of COVID-19	Inflammation	NCT04748783	Not yet recruiting	206		Assessment of Mortality Rates in COVID-19 Infected Populations Treated With Repurposed Medications	NCT04432350	Active, not recruiting	18
	47	Diabetes	mulTi-Arm Therapeutic Study in Pre-ICu Patients Admitted With Covid-19 - Experimental Drugs and Mechanisms	NCT04393246	Recruiting		Assess and Adapt to the Impact of COVID-19 on CVD Self-Management and Prevention Care in Adults Living With HIV	Hypercholesterolaemia	NCT04661813	Recruiting	12		Assessment of Netosis During COVID-19, Under Treatment With Anakinra, an Interleukin-1 Receptor Antagonist	NCT04594356	Recruiting	40
	48	Diabetes	Study of the Kinetics of Antibodies Against COVID-19 (SARS-CoV-2) and of Cellular Subpopulations of the Immune System	NCT04743388	Recruiting		Assess and Adapt to the Impact of COVID-19 on CVD Self-Management and Prevention Care in Adults Living With HIV	Hypertension	NCT04661813	Recruiting	45		Assessment of the Risk of Pulmonary Embolism and Coagulation Profile in Patients With COVID-19 Lung Disease	NCT04479540	Recruiting	62
	49	Diabetes	CGM Use in COVID19 Patients (Infection With Severe Acute Respiratory Syndrome Coronavirus 2 (SARS-CoV-2))	NCT04756141	Recruiting		Assessing Safety, Hospitalization and Efficacy of rNAPc2 in COVID-19	Hypercoagulability	NCT04655586	Recruiting	58		Assessment the Activity Value of Isotretinoin (13- Cis-Retinoic Acid ) in the Treatment of COVID-19 ( Isotretinoin in Treatment of COVID-19) (Randomized)	NCT04353180	Not yet recruiting	8
	50	Diabetes	Safety and Efficacy of AT-527 in Subjects With Moderate Coronavirus Disease (COVID-19)	NCT04396106	Recruiting		Assessing Safety, Hospitalization and Efficacy of rNAPc2 in COVID-19	Inflammation	NCT04655586	Recruiting	182		Associations Between COVID-19 ARDS Treatment, Clinical Trajectories and Liberation From Mechanical Ventilator - an Analysis of the NorthCARDS Dataset	NCT04729075	Completed	9
	51	Diabetes	A Single-center Retrospective Study to Find Prediction Factors Related to Mortality of COVID-19 Patients.	NCT04365634	Completed		Assessing the Impact of the COVID-19 Lockdown on Metabolic Control and Access to Health Care in Patients With Diabetes	Diabetes	NCT04485351	Recruiting	35		AZD1656 in Diabetic Patients Hospitalised With Suspected or Confirmed COVID-19	NCT04516759	Recruiting	37
	52	Diabetes	Follow-up of a Cohort of Patients With Myasthenic Syndrome and COVID-19 Infection	NCT04695379	Recruiting		Assessment of Efficacy and Safety of Ruxolitinib in Participants With COVID-19-Associated ARDS Who Require Mechanical Ventilation (RUXCOVID-DEVENT)	Hypercoagulability	NCT04377620	Terminated	105		Baricitinib, Placebo and Antiviral Therapy for the Treatment of Patients With Moderate and Severe COVID-19	NCT04373044	Recruiting	53
	53	Diabetes	Corticosteroids During Covid-19 Viral Pneumonia Related to SARS-Cov-2 Infection	NCT04344288	Terminated		Assessment of Mortality Rates in COVID-19 Infected Populations Treated With Repurposed Medications	Diabetes	NCT04432350	Active, not recruiting	18		Best Supportive Care With or Without Low Dose Whole Lung Radiation Therapy for the Treatment of COVID-19	NCT04433949	Recruiting	68
	54	Diabetes	Acute Effects of Oral Ketone Ester on Cardiac Function in Patients With COVID-19	NCT04573764	Not yet recruiting		Assessment of Mortality Rates in COVID-19 Infected Populations Treated With Repurposed Medications	Hypertension	NCT04432350	Active, not recruiting	13		Blood Sample Measurements and Physical Activity Levels in Type II Diabetes and/or COVID-19	NCT04695158	Recruiting	19
	55	Diabetes	FEnofibRate as a Metabolic INtervention for COVID-19	NCT04517396	Enrolling by invitation		Assessment of Netosis During COVID-19, Under Treatment With Anakinra, an Interleukin-1 Receptor Antagonist	Inflammation	NCT04594356	Recruiting	40
	56	Diabetes	Long-term Use of Drugs That Could Prevent the Risk of Serious COVID-19 Infections or Make it Worse	NCT04356417	Not yet recruiting		Assessment of the Risk of Pulmonary Embolism and Coagulation Profile in Patients With COVID-19 Lung Disease	Hypercoagulability	NCT04479540	Recruiting	62		Brazilian Green Propolis Extract (EPP-AF) as an Adjunct Treatment for Hospitalized COVID-19 Patients (BeeCovid2)	NCT04800224	Not yet recruiting	8
	57	Diabetes	Remdesivir and Convalescent Plasma Therapy for Treatment of COVID-19 Infection in Nepal : A Registry Study	NCT04669990	Recruiting		Assessment the Activity Value of Isotretinoin (13- Cis-Retinoic Acid ) in the Treatment of COVID-19 ( Isotretinoin in Treatment of COVID-19) (Randomized)	Hypercholesterolaemia	NCT04353180	Not yet recruiting	8		Camostat and Artemisia Annua vs Placebo in COVID-19 Outpatients	NCT04530617	Recruiting	15
	58	Diabetes	Nitric Oxide Releasing Solutions to Prevent and Treat Mild/Moderate COVID-19 Infection	NCT04337918	Completed		Assessment the Activity Value of Isotretinoin (13- Cis-Retinoic Acid ) in the Treatment of COVID-19 ( Isotretinoin in Treatment of COVID-19) (Randomized)	Inflammation	NCT04353180	Not yet recruiting	41		Canakinumab in Patients With COVID-19 and Type 2 Diabetes	NCT04510493	Recruiting	3
	59	Diabetes	Dipeptidyl Peptidase-4 Inhibitor (DPP4i) for the Control of Hyperglycemia in Patients With COVID-19	NCT04542213	Completed		Associations Between COVID-19 ARDS Treatment, Clinical Trajectories and Liberation From Mechanical Ventilator - an Analysis of the NorthCARDS Dataset	Hypertension	NCT04729075	Completed	9		Canakinumab in Covid-19 Cardiac Injury (The Three C Study)	NCT04365153	Active, not recruiting	163
	60	Diabetes	Safety and Efficacy of Viusid and Asbrip in Hospitalized Patients Infected by SARS-Cov-2 With COVID-19	NCT04407182	Completed		AZD1656 in Diabetic Patients Hospitalised With Suspected or Confirmed COVID-19	Diabetes	NCT04516759	Recruiting	37		Cardiopulmonary Inflammation and Multi-System Imaging During the Clinical Course of COVID-19 Infection in Asymptomatic and Symptomatic Persons	NCT04401449	Recruiting	106
	61	Diabetes	COVID-19 Infection in Diabetic Patients	NCT04765254	Recruiting		Baricitinib, Placebo and Antiviral Therapy for the Treatment of Patients With Moderate and Severe COVID-19	Inflammation	NCT04373044	Recruiting	53		Cardiovascular Effects of COVID-19	NCT04365699	Completed	13
	62	Diabetes	COMPASS Study: an Online Cognitive-behavioural Therapy (CBT) Program Treating Anxiety and Low Mood in Long-term Conditions During the COVID-19 Pandemic	NCT04535778	Recruiting		Best Supportive Care With or Without Low Dose Whole Lung Radiation Therapy for the Treatment of COVID-19	Hypercoagulability	NCT04433949	Recruiting	68		Cardiovascular Risk Factors and Severe COVID-19. A Nationwide Registry-based Case-Control Study	NCT04426084	Active, not recruiting	43
	63	Diabetes	Ivermectin for Severe COVID-19 Management	NCT04646109	Completed		Blood Sample Measurements and Physical Activity Levels in Type II Diabetes and/or COVID-19	Hypercholesterolaemia	NCT04695158	Recruiting	19		Cell Therapy Using Umbilical Cord-derived Mesenchymal Stromal Cells in SARS-CoV-2-related ARDS	NCT04333368	Active, not recruiting	92
	64	Diabetes	GlitazOne Treatment for Coronavirus HypoxiA, a Safety and Tolerability Open Label With Matching Cohort Pilot Study	NCT04473274	Completed		Blood Sample Measurements and Physical Activity Levels in Type II Diabetes and/or COVID-19	Diabetes	NCT04695158	Recruiting	8		CGM Use in COVID19 Patients (Infection With Severe Acute Respiratory Syndrome Coronavirus 2 (SARS-CoV-2))	NCT04756141	Recruiting	49
	65	Diabetes	Evolution of Coronavirus Disease 2019 (COVID-19) Patients in Extremadura	NCT04724850	Not yet recruiting		Brazilian Green Propolis Extract (EPP-AF) as an Adjunct Treatment for Hospitalized COVID-19 Patients (BeeCovid2)	Inflammation	NCT04800224	Not yet recruiting	8		Charité Trial of Cenicriviroc (CVC) Treatment for COVID-19 Patients	NCT04500418	Recruiting	83
	66	Diabetes	Joint Use of Electrocardiogram and Transthoracic Echocardiography With Other Clinico-biological Parameters in an Observational Study to Monitor Cardio-vascular Events and Predict Outcomes in Patients Diagnosed With COVID-19	NCT04320017	Recruiting		Camostat and Artemisia Annua vs Placebo in COVID-19 Outpatients	Diabetes	NCT04530617	Recruiting	15		CLBS119 for Repair of COVID-19 Induced Pulmonary Damage	NCT04522817	Withdrawn	234
	67	Diabetes	Tocilizumab for the Treatment of Cytokine Release Syndrome in Patients With COVID-19 (SARS-CoV-2 Infection)	NCT04361552	Withdrawn		Camostat and Artemisia Annua vs Placebo in COVID-19 Outpatients	Hypertension	NCT04530617	Recruiting	6		Clinical and Biological Predictors of COVID-19 Disease in Older Patients	NCT04348396	Recruiting	201
	68	Diabetes	Clinical Protocol for Convalescent Plasma and Remdesivir Therapy in Nepal	NCT04570982	Recruiting		Canakinumab in Patients With COVID-19 and Type 2 Diabetes	Diabetes	NCT04510493	Recruiting	3		Clinical Characteristics and Prognostic Factors of Patients With COVID-19 (Coronavirus Disease 2019)	NCT04569851	Enrolling by invitation	22
	69	Diabetes	TOFAcitinib Plus Hydroxycloroquine vs Hydroxycloroquine in Patients With COVID-19 Interstitial Pneumonia	NCT04390061	Not yet recruiting		Canakinumab in Covid-19 Cardiac Injury (The Three C Study)	Inflammation	NCT04365153	Active, not recruiting	163		Clinical Efficacy of Heparin and Tocilizumab in Patients With Severe COVID-19 Infection	NCT04600141	Recruiting	80
	70	Diabetes	Effect of a Nss to Reduce Complications in Patients With Covid-19 and Comorbidities in Stage III	NCT04507867	Not yet recruiting		Cardiopulmonary Inflammation and Multi-System Imaging During the Clinical Course of COVID-19 Infection in Asymptomatic and Symptomatic Persons	Inflammation	NCT04401449	Recruiting	106		Clinical Efficacy of Nafamostat Mesylate for COVID-19 Pneumonia	NCT04418128	Not yet recruiting	12
	71	Diabetes	COVID-19 in PID Survey	NCT04459689	Recruiting		Cardiovascular Effects of COVID-19	Diabetes	NCT04365699	Completed	13		Clinical Outcomes of High Dose Vitamin D Versus Standard Dose in COVID-19 Egyptian Patients	NCT04738760	Recruiting	74
	72	Diabetes	European/Euro-ELSO Survey on Adult and Neonatal/ Pediatric COVID-19 Patients in ECMO	NCT04366921	Recruiting		Cardiovascular Risk Factors and Severe COVID-19. A Nationwide Registry-based Case-Control Study	Diabetes	NCT04426084	Active, not recruiting	43		Clinical Phenotype and Outcomes of Inpatients With COVID-19 and Diabetes	NCT04550403	Recruiting	39
	73	Diabetes	COVID-19 Blood Pressure Endothelium Interaction Study (OBELIX)	NCT04409847	Recruiting		Cardiovascular Risk Factors and Severe COVID-19. A Nationwide Registry-based Case-Control Study	Hypertension	NCT04426084	Active, not recruiting	25		Clinical Protocol for Convalescent Plasma and Remdesivir Therapy in Nepal	NCT04570982	Recruiting	68
	74	Diabetes	Clinical Outcomes of High Dose Vitamin D Versus Standard Dose in COVID-19 Egyptian Patients	NCT04738760	Recruiting		Cell Therapy Using Umbilical Cord-derived Mesenchymal Stromal Cells in SARS-CoV-2-related ARDS	Inflammation	NCT04333368	Active, not recruiting	92		Clinical Research of Human Mesenchymal Stem Cells in the Treatment of COVID-19 Pneumonia	NCT04339660	Recruiting	31
	75	Diabetes	Glycaemia and Cardiac Function in Patients With COVID-19	NCT04410718	Recruiting		CGM Use in COVID19 Patients (Infection With Severe Acute Respiratory Syndrome Coronavirus 2 (SARS-CoV-2))	Diabetes	NCT04756141	Recruiting	49		Clinical Role of Testosterone and Dihydrotestosterone and Which of Them Should be Inhibited in COVID-19 Patients - A Double-edged Sword?	NCT04623385	Not yet recruiting	5
	76	Diabetes	Therapeutic Use of Convalescent Plasma in the Treatment of Patients With Moderate to Severe COVID-19	NCT04516811	Recruiting		Charité Trial of Cenicriviroc (CVC) Treatment for COVID-19 Patients	Inflammation	NCT04500418	Recruiting	83		Clinical Study Designed to Evaluate the Effect of CimetrA in Patients Diagnosed With COVID-19	NCT04802382	Not yet recruiting	104
	77	Diabetes	Multicentric Registry of Patients With Acute Leukemia Infected by COVID-19	NCT04452604	Not yet recruiting		CLBS119 for Repair of COVID-19 Induced Pulmonary Damage	Inflammation	NCT04522817	Withdrawn	234		Clinical Study for the Treatment With Interferon-ß-1a (IFNß-1a) of COVID-19 Patients	NCT04449380	Recruiting	107
	78	Diabetes	Acute kIDnEy Injury in coviD-19	NCT04583293	Recruiting		Clinical and Biological Predictors of COVID-19 Disease in Older Patients	Inflammation	NCT04348396	Recruiting	201		Clinical Trial of Pioglitazone Treatment in Patients With Type 2 Diabetes Mellitus and Covid-19	NCT04535700	Recruiting	20
	79	Diabetes	Efficacy of the Sit to Stand Test in the Decision to Hospitalize a Patient Consulting the Emergency Dept for COVID 19	NCT04730661	Recruiting		Clinical Characteristics and Prognostic Factors of Patients With COVID-19 (Coronavirus Disease 2019)	Hypercholesterolaemia	NCT04569851	Enrolling by invitation	22		Clinical Trial of the Use of Anakinra in Cytokine Storm Syndrome Secondary to Covid-19 (ANA-COVID-GEAS)	NCT04443881	Recruiting	49
	80	Diabetes	COVID-19 Patients Characterization, Biobank, Treatment Response and Outcome Predictor	NCT04318366	Recruiting		Clinical Efficacy of Heparin and Tocilizumab in Patients With Severe COVID-19 Infection	Inflammation	NCT04600141	Recruiting	80		Clinical Trial on the Efficacy and Safety of Bemiparin in Patients Hospitalized Because of COVID-19	NCT04420299	Recruiting	11
	81	Diabetes	Comparison Between Prednisolone and Dexamethasone on Mortality in Patients on Oxygen Therapy, With CoViD-19	NCT04765371	Not yet recruiting		Clinical Efficacy of Nafamostat Mesylate for COVID-19 Pneumonia	Hypercoagulability	NCT04418128	Not yet recruiting	12		Clinical Trial to Evaluate CERC-002 in Adults With COVID-19 Pneumonia and Acute Lung Injury	NCT04412057	Completed	219
	82	Diabetes	Telestroke at Comprehensive Stroke Center During the COVID-19 Pandemic	NCT04761874	Completed		Clinical Outcomes of High Dose Vitamin D Versus Standard Dose in COVID-19 Egyptian Patients	Diabetes	NCT04738760	Recruiting	74		Coagulopathy and Vasculopathy Assessment as a Predictor of the Severity of SARS-CoV-2 / COVID-19 Infection	NCT04624997	Recruiting	55
	83	Diabetes	A Pilot Clinical Study on Inhalation of Mesenchymal Stem Cells Exosomes Treating Severe Novel Coronavirus Pneumonia	NCT04276987	Completed		Clinical Outcomes of High Dose Vitamin D Versus Standard Dose in COVID-19 Egyptian Patients	Hypertension	NCT04738760	Recruiting	56		Coagulopathy in COVID19 - A Multi-Centre Observational Study in UK	NCT04405232	Recruiting	51
	84	Diabetes	Mesenchymal Stem Cells for the Treatment of Various Chronic and Acute Conditions	NCT046	Recruiting		Clinical Phenotype and Outcomes of Inpatients With COVID-19 and Diabetes	Diabetes	NCT04550403	Recruiting	39		Coagulopathy of COVID-19: A Pragmatic Randomized Controlled Trial of Therapeutic Anticoagulation Versus Standard Care	NCT04362085	Recruiting	2
	1	Hypercholesterolaemia	Combination Therapies to Reduce Carriage of SARS-Cov-2 and Improve Outcome of COVID-19 in Ivory Coast: a Phase Randomized IIb Trial	NCT04466241	Recruiting		Clinical Protocol for Convalescent Plasma and Remdesivir Therapy in Nepal	Diabetes	NCT04570982	Recruiting	68		Colchicine Counteracting Inflammation in COVID-19 Pneumonia	NCT04322565	Recruiting	194
	2	Hypercholesterolaemia	Treatment of Patients With Mild Coronavirus-19 (COVID-19) Disease With Methotrexate Associated to LDL Like Nanoparticles (Nano-COVID19)	NCT04610567	Recruiting		Clinical Research of Human Mesenchymal Stem Cells in the Treatment of COVID-19 Pneumonia	Inflammation	NCT04339660	Recruiting	31		Colchicine Twice Daily During 10 Days as an Option for the Treatment of Symptoms Induced by Inflammation in Patients With Mild and Severe Coronavirus Disease	NCT04367168	Recruiting	33
	3	Hypercholesterolaemia	Effectiveness and Safety of Medical Treatment for SARS-CoV-2 (COVID-19) in Colombia	NCT04359095	Recruiting		Clinical Role of Testosterone and Dihydrotestosterone and Which of Them Should be Inhibited in COVID-19 Patients - A Double-edged Sword?	Hypercholesterolaemia	NCT04623385	Not yet recruiting	5		Collateral Damage From the COVID-19 Pandemic Observed in Patients Treated With Intravitreal Injections (IVT) of Anti-angiogenic Agents	NCT04395859	Recruiting	17
	4	Hypercholesterolaemia	PATCH 2&3:Prevention & Treatment of COVID-19 (Severe Acute Respiratory Syndrome Coronavirus 2) With Hydroxychloroquine	NCT04353037	Terminated		Clinical Study Designed to Evaluate the Effect of CimetrA in Patients Diagnosed With COVID-19	Inflammation	NCT04802382	Not yet recruiting	104		Combination of Chemopreventive Agents (All- Trans Retinoic Acid and Tamoxifen) as Potential Treatment for the Lung Complication of COVID-19	NCT04568096	Not yet recruiting	21
	5	Hypercholesterolaemia	Clinical Role of Testosterone and Dihydrotestosterone and Which of Them Should be Inhibited in COVID-19 Patients - A Double-edged Sword?	NCT04623385	Not yet recruiting		Clinical Study for the Treatment With Interferon-ß-1a (IFNß-1a) of COVID-19 Patients	Inflammation	NCT04449380	Recruiting	107		Combination of Recombinant Bacterial ACE2 Receptors -Like Enzyme of B38-CAP and Isotretinoin Could be Promising COVID-19 Infection- and Lung Injury Preventing Drug Better Than Recombinant Human ACE2	NCT04382950	Not yet recruiting	12
	6	Hypercholesterolaemia	Estrogen Therapy in Non-severe COVID-19 Patients	NCT04539626	Recruiting		Clinical Trial of Pioglitazone Treatment in Patients With Type 2 Diabetes Mellitus and Covid-19	Inflammation	NCT04535700	Recruiting	20		Combination Therapies to Reduce Carriage of SARS-Cov-2 and Improve Outcome of COVID-19 in Ivory Coast: a Phase Randomized IIb Trial	NCT04466241	Recruiting	1
	7	Hypercholesterolaemia	Efficacy of Aerosol Combination Therapy of 13 Cis Retinoic Acid and Captopril for Treating Covid-19 Patients Via Indirect Inhibition of Transmembrane Protease, Serine 2 (TMPRSS2)	NCT04578236	Not yet recruiting		Clinical Trial of Pioglitazone Treatment in Patients With Type 2 Diabetes Mellitus and Covid-19	Diabetes	NCT04535700	Recruiting	1		Combination Therapy With Isotretinoin and Tamoxifen Expected to Provide Complete Protection Against Severe Acute Respiratory Syndrome Coronavirus	NCT04389580	Not yet recruiting	22
	8	Hypercholesterolaemia	Assessment the Activity Value of Isotretinoin (13- Cis-Retinoic Acid ) in the Treatment of COVID-19 ( Isotretinoin in Treatment of COVID-19) (Randomized)	NCT04353180	Not yet recruiting		Clinical Trial of the Use of Anakinra in Cytokine Storm Syndrome Secondary to Covid-19 (ANA-COVID-GEAS)	Inflammation	NCT04443881	Recruiting	49		Comparison Between Prednisolone and Dexamethasone on Mortality in Patients on Oxygen Therapy, With CoViD-19	NCT04765371	Not yet recruiting	81
	9	Hypercholesterolaemia	Microbiota in COVID-19 Patients for Future Therapeutic and Preventive Approaches	NCT04410263	Recruiting		Clinical Trial on the Efficacy and Safety of Bemiparin in Patients Hospitalized Because of COVID-19	Hypercoagulability	NCT04420299	Recruiting	11		COMPASS Study: an Online Cognitive-behavioural Therapy (CBT) Program Treating Anxiety and Low Mood in Long-term Conditions During the COVID-19 Pandemic	NCT04535778	Recruiting	62
	10	Hypercholesterolaemia	Study of Isoquercetin (IQC-950AN) Plus Standard of Care Versus Standard of Care Only for the Treatment of COVID-19	NCT04536090	Not yet recruiting		Clinical Trial to Evaluate CERC-002 in Adults With COVID-19 Pneumonia and Acute Lung Injury	Inflammation	NCT04412057	Completed	219		Compassionate Use Open-Label Anti-CD14 Treatment in Patients With SARS-CoV-2 (COVID-19)	NCT04346277	Available	102
	11	Hypercholesterolaemia	Short-term Impact of COVID-19 Lockdown on Metabolic Control of Type 2 Diabetes	NCT04501991	Completed		Coagulopathy and Vasculopathy Assessment as a Predictor of the Severity of SARS-CoV-2 / COVID-19 Infection	Hypercoagulability	NCT04624997	Recruiting	55		Concentration-effect Relationship of Enoxaparin for Thromboembolic Prevention	NCT04520620	Withdrawn	71
	12	Hypercholesterolaemia	Assess and Adapt to the Impact of COVID-19 on CVD Self-Management and Prevention Care in Adults Living With HIV	NCT04661813	Recruiting		Coagulopathy in COVID19 - A Multi-Centre Observational Study in UK	Hypercoagulability	NCT04405232	Recruiting	51		Convalescent Antibodies Infusion in Critically Ill COVID 19 Patients	NCT04346589	Recruiting	80
	13	Hypercholesterolaemia	Tocilizumab Treatment in Patients With COVID-19	NCT04363853	Active, not recruiting		Coagulopathy of COVID-19: A Pragmatic Randomized Controlled Trial of Therapeutic Anticoagulation Versus Standard Care	Hypercoagulability	NCT04362085	Recruiting	2		Convalescent Antibodies Infusion in COVID 19 Patients	NCT04418531	Not yet recruiting	45
	14	Hypercholesterolaemia	HDL Target of CoViD19 ? Analysis on the Caregivers of the Reunion University Hospital	NCT04384705	Recruiting		Colchicine Counteracting Inflammation in COVID-19 Pneumonia	Inflammation	NCT04322565	Recruiting	194		Convalescent Plasma for COVID-19	NCT04365439	Active, not recruiting	77
	15	Hypercholesterolaemia	Effect of a Nss to Reduce Complications in Patients With Covid-19 and Comorbidities in Stage III	NCT04507867	Not yet recruiting		Colchicine Twice Daily During 10 Days as an Option for the Treatment of Symptoms Induced by Inflammation in Patients With Mild and Severe Coronavirus Disease	Inflammation	NCT04367168	Recruiting	33		Convalescent Plasma in the Treatment of Covid-19	NCT04730401	Recruiting	93
	16	Hypercholesterolaemia	Omega-3, Nigella Sativa, Indian Costus, Quinine, Anise Seed, Deglycyrrhizinated Licorice, Artemisinin, Febrifugine on Immunity of Patients With (COVID-19)	NCT04553705	Recruiting		Collateral Damage From the COVID-19 Pandemic Observed in Patients Treated With Intravitreal Injections (IVT) of Anti-angiogenic Agents	Diabetes	NCT04395859	Recruiting	17		Convalescent Plasma Transfusion in Severe COVID-19 Patients in Jamaica	NCT04644198	Recruiting	56
	17	Hypercholesterolaemia	PREPARE-IT. Prevention of COVID19 With EPA in Healthcare Providers at Risk - Intervention Trial	NCT04460651	Recruiting		Combination of Chemopreventive Agents (All- Trans Retinoic Acid and Tamoxifen) as Potential Treatment for the Lung Complication of COVID-19	Inflammation	NCT04568096	Not yet recruiting	21		Convalescent Plasma Trial in COVID -19 Patients	NCT04356534	Completed	178
	18	Hypercholesterolaemia	Safety and Immunogenicity Study of a SARS-CoV-2 (COVID-19) Variant Vaccine (mRNA-1273.351) in Naïve and Previously Vaccinated Adults	NCT04785144	Not yet recruiting		Combination of Recombinant Bacterial ACE2 Receptors -Like Enzyme of B38-CAP and Isotretinoin Could be Promising COVID-19 Infection- and Lung Injury Preventing Drug Better Than Recombinant Human ACE2	Hypertension	NCT04382950	Not yet recruiting	12		CorONa Virus edoxabaN ColchicinE (CONVINCE) COVID-19	NCT04516941	Not yet recruiting	19
	19	Hypercholesterolaemia	Blood Sample Measurements and Physical Activity Levels in Type II Diabetes and/or COVID-19	NCT04695158	Recruiting		Combination Therapies to Reduce Carriage of SARS-Cov-2 and Improve Outcome of COVID-19 in Ivory Coast: a Phase Randomized IIb Trial	Hypercholesterolaemia	NCT04466241	Recruiting	1		Coronavirus (COVID-19) ACEi/ARB Investigation	NCT04330300	Suspended	17
	20	Hypercholesterolaemia	Effect of Vitamin D on Morbidity and Mortality of the COVID-19	NCT04552951	Recruiting		Combination Therapies to Reduce Carriage of SARS-Cov-2 and Improve Outcome of COVID-19 in Ivory Coast: a Phase Randomized IIb Trial	Inflammation	NCT04466241	Recruiting	43		Coronavirus Smell Therapy for Anosmia Recovery	NCT04422275	Withdrawn	228
	21	Hypercholesterolaemia	Effects of COVID-19 on Endothelium in HIV-Positive Patients in Sub-Saharan Africa	NCT04709302	Recruiting		Combination Therapy With Isotretinoin and Tamoxifen Expected to Provide Complete Protection Against Severe Acute Respiratory Syndrome Coronavirus	Diabetes	NCT04389580	Not yet recruiting	22		Correlative Study on Cancer Patients and Healthcare Professionals Exposed to Infection by Severe Acute Respiratory Syndrome-Corona Virus-2 (SARS-Cov-2), COVID-19 Causative Agent.	NCT04345315	Recruiting	106
	22	Hypercholesterolaemia	Clinical Characteristics and Prognostic Factors of Patients With COVID-19 (Coronavirus Disease 2019)	NCT04569851	Enrolling by invitation		Combination Therapy With Isotretinoin and Tamoxifen Expected to Provide Complete Protection Against Severe Acute Respiratory Syndrome Coronavirus	Hypertension	NCT04389580	Not yet recruiting	14		Corticosteroids During Covid-19 Viral Pneumonia Related to SARS-Cov-2 Infection	NCT04344288	Terminated	53
	23	Hypercholesterolaemia	Safety and PK of Repeated Doses of IRL201104 in Healthy Volunteers	NCT04748536	Recruiting		Comparison Between Prednisolone and Dexamethasone on Mortality in Patients on Oxygen Therapy, With CoViD-19	Diabetes	NCT04765371	Not yet recruiting	81		CoV-Hep Study: Regional Anticoagulation Modalities in Continuous Venous Venous Hemodialysis in Patients With COVID-19	NCT04487990	Recruiting	53
[truncated: 455 more rows]
